# Supplementary material for: (3R*,5′S*)-6,7-Dimeth­oxy-3-(4′-meth­oxy-6′-methyl-5′,6′,7′,8′-tetra­hydro-1,3-dioxolo[4,5-g]isoquinolin-5′-yl)isobenzofuran-1(3H)-one (racemic α-noscapine)
Source: Acta Crystallogr Sect E Struct Rep Online. 2010 Feb 10;66(Pt 3):o570. doi: 10.1107/S1600536810003958 (PMC2983739; doi:10.1107/S1600536810003958)
Supplement: Supplementary file 1 [file e-66-0o570-sup1.cif]

##############################################################################
###                                                                        ###
###        Electronic paper (Acta Crystallographica Section E)             ###
###                                                                        ###
##############################################################################
#                                                                            #
# This CIF contains the data in a paper accepted for publication in Acta     #
# Crystallographica Section E. It conforms to the requirements of Notes      #
# for Authors for Section E, and has been peer reviewed under the auspices   #
# of the IUCr Commission on Journals.                                        #
#                                                                            #
# Full details of the Crystallographic Information File format               #
# are given in the paper "The Crystallographic Information File (CIF):       #
# a New Standard Archive File for Crystallography" by S. R. Hall, F. H.      #
# Allen and I. D. Brown [Acta Cryst. (1991), A47, 655-685].                  #
#                                                                            #
# The current version of the core CIF dictionary is obtainable from          #
# ftp://ftp.iucr.org/pub/cif_core.dic. The current version number is 2.4.    #
#                                                                            #
# Software is freely available for graphical display of the structure(s) in  #
# this CIF.  For information consult the CIF home page http://www.iucr.org/  #
# cif/home.html                                                              #
#                                                                            #
# This file may be used for bona fide research purposes within the           #
# scientific community so long as proper attribution is given to the journal # 
# article from which it was obtained.                                        #
#                                                                            #
##############################################################################
                                             
data_I
_audit_creation_method     SHELXL-97
_chemical_name_systematic
;
(3<i>R</i>*,5'<i>S</i>*)-6,7-Dimethoxy-3-(4'-methoxy-6'-methyl-5',6',7',8'-
tetrahydro-1,3-dioxolo[4,5-<i>g</i>]isoquinolin-5'-yl)isobenzofuran-
1(3<i>H</i>)-one
;
_chemical_name_common     \a-noscapine
_chemical_formula_moiety     'C22 H23 N O7'
_chemical_formula_sum     'C22 H23 N O7'
_chemical_formula_iupac     'C22 H23 N O7'
_chemical_formula_weight     413.41
_chemical_melting_point     501.9
_symmetry_cell_setting     monoclinic
_symmetry_space_group_name_H-M     'P 21/c'
_symmetry_space_group_name_Hall     '-P 2ybc'
loop_
    _symmetry_equiv_pos_as_xyz
    'x, y, z'
    '-x, y+1/2, -z+1/2'
    '-x, -y, -z'
    'x, -y-1/2, z-1/2'
_cell_length_a     15.5242(8)
_cell_length_b     9.3581(5)
_cell_length_c     13.2801(7)
_cell_angle_alpha     90.00
_cell_angle_beta     95.781(2)
_cell_angle_gamma     90.00
_cell_volume     1919.48(17)
_cell_formula_units_Z     4
_cell_measurement_reflns_used     6930
_cell_measurement_theta_min     2.52
_cell_measurement_theta_max     29.93
_cell_measurement_temperature     173(2)
_exptl_crystal_description     block
_exptl_crystal_colour     colourless
_exptl_crystal_size_max     0.59
_exptl_crystal_size_mid     0.36
_exptl_crystal_size_min     0.11
_exptl_crystal_density_diffrn     1.431
_exptl_crystal_density_method     'not measured'
_exptl_crystal_F_000     872
_exptl_absorpt_coefficient_mu     0.107
_exptl_absorpt_correction_type     multi-scan
_exptl_absorpt_process_details     '(SADABS; Bruker, 2007)'
_exptl_absorpt_correction_T_min     0.939
_exptl_absorpt_correction_T_max     0.988
_diffrn_ambient_temperature     173(2)
_diffrn_radiation_type     MoK\a
_diffrn_radiation_wavelength     0.71073
_diffrn_radiation_source     'fine-focus sealed tube'
_diffrn_radiation_monochromator     graphite
_diffrn_measurement_device_type     'Bruker SMART CCD'
_diffrn_measurement_method     \w
_diffrn_reflns_number     14003
_diffrn_reflns_av_R_equivalents     0.0182
_diffrn_reflns_av_sigmaI/netI     0.0208
_diffrn_reflns_theta_min     3.42
_diffrn_reflns_theta_max     26.33
_diffrn_reflns_theta_full     26.33
_diffrn_measured_fraction_theta_max     0.986
_diffrn_measured_fraction_theta_full     0.986
_diffrn_reflns_limit_h_min     -18
_diffrn_reflns_limit_h_max     19
_diffrn_reflns_limit_k_min     -11
_diffrn_reflns_limit_k_max     8
_diffrn_reflns_limit_l_min     -15
_diffrn_reflns_limit_l_max     16
_refine_special_details
;
Refinement of <i>F</i>^2^ against ALL reflections. The weighted <i>R</i>-factor
<i>wR</i> and goodness of fit <i>S</i> are based on <i>F</i>^2^, conventional
<i>R</i>-factors <i>R</i> are based on <i>F</i>, with <i>F</i> set to zero for
negative <i>F</i>^2^. The threshold expression of <i>F</i>^2^ >
\s(<i>F</i>^2^) is used only for calculating <i>R</i>-factors(gt) <i>etc</i>.
and is not relevant to the choice of reflections for refinement.
<i>R</i>-factors based on <i>F</i>^2^ are statistically about twice as large
as those based on <i>F</i>, and <i>R</i>- factors based on ALL data will be
even larger.
;
_reflns_number_total     3864
_reflns_number_gt     2989
_reflns_threshold_expression     I>2\s(I)
_refine_ls_structure_factor_coef     Fsqd
_refine_ls_matrix_type     full
_refine_ls_R_factor_all     0.0772
_refine_ls_R_factor_gt     0.0570
_refine_ls_wR_factor_gt     0.1567
_refine_ls_wR_factor_ref     0.1688
_refine_ls_goodness_of_fit_ref     1.116
_refine_ls_restrained_S_all     1.116
_refine_ls_number_reflns     3864
_refine_ls_number_parameters     310
_refine_ls_number_restraints     0
_refine_ls_hydrogen_treatment     constr
_refine_ls_weighting_scheme     calc
_refine_ls_weighting_details
         'calc w=1/[\s^2^(Fo^2^)+(0.0785P)^2^+1.3900P] where P=(Fo^2^+2Fc^2^)/3'
_atom_sites_solution_hydrogens     geom
_atom_sites_solution_primary     direct
_atom_sites_solution_secondary     difmap
_refine_ls_shift/su_max     0.001
_refine_ls_shift/su_mean     0.000
_refine_diff_density_max     0.560
_refine_diff_density_min     -0.708
_refine_ls_extinction_method     'SHELXL97 (Sheldrick, 2008)'
_refine_ls_extinction_coef     0.0057(18)
_refine_ls_extinction_expression
                                  'Fc^*^=kFc[1+0.001xFc^2^\l^3^/sin(2\q)]^-1/4^'
loop_
    _atom_type_symbol
    _atom_type_description
    _atom_type_scat_dispersion_real
    _atom_type_scat_dispersion_imag
    _atom_type_scat_source
    'C' 'C' 0.0033 0.0016
                         'International Tables Vol C Tables 4.2.6.8 and 6.1.1.4'
    'H' 'H' 0.0000 0.0000
                         'International Tables Vol C Tables 4.2.6.8 and 6.1.1.4'
    'N' 'N' 0.0061 0.0033
                         'International Tables Vol C Tables 4.2.6.8 and 6.1.1.4'
    'O' 'O' 0.0106 0.0060
                         'International Tables Vol C Tables 4.2.6.8 and 6.1.1.4'
_computing_data_collection     'SMART (Bruker, 2007)'
_computing_cell_refinement     'SAINT (Bruker, 2007)'
_computing_data_reduction     'SAINT (Bruker, 2007)'
_computing_structure_solution     'SHELXS97 (Sheldrick, 2008)'
_computing_structure_refinement     'SHELXL97 (Sheldrick, 2008)'
_computing_molecular_graphics     'SHELXTL (Sheldrick, 2008)'
_computing_publication_material     'SHELXTL (Sheldrick, 2008)'
loop_
    _atom_site_type_symbol
    _atom_site_label
    _atom_site_fract_x
    _atom_site_fract_y
    _atom_site_fract_z
    _atom_site_U_iso_or_equiv
    _atom_site_adp_type
    _atom_site_calc_flag
    _atom_site_refinement_flags
    _atom_site_occupancy
    _atom_site_disorder_assembly
    _atom_site_disorder_group
    N N1 0.73446(12) 0.3640(2) 0.27455(14) 0.0344(5) Uani d . 1 . .
    O O1 1.04337(10) 0.66824(18) 0.09956(12) 0.0386(4) Uani d . 1 . .
    O O2 0.95148(11) 0.68699(18) -0.04776(12) 0.0404(4) Uani d . 1 . .
    O O3 0.98826(10) 0.53115(19) 0.28872(11) 0.0374(4) Uani d . 1 . .
    O O4 0.79757(10) 0.49937(17) 0.46248(11) 0.0342(4) Uani d . 1 . .
    O O5 0.69655(18) 0.5011(2) 0.56862(18) 0.0843(9) Uani d . 1 . .
    C C1 1.03115(17) 0.7361(3) 0.00278(19) 0.0428(6) Uani d . 1 . .
    H H1A 1.0296 0.8412 0.0111 0.051 Uiso calc R 1 . .
    H H1B 1.0796 0.7120 -0.0373 0.051 Uiso calc R 1 . .
    C C2 0.90820(15) 0.6242(2) 0.02642(16) 0.0324(5) Uani d . 1 . .
    C C3 0.96312(14) 0.6128(2) 0.11444(17) 0.0305(5) Uani d . 1 . .
    C C4 0.93703(14) 0.5473(2) 0.19924(16) 0.0287(5) Uani d . 1 . .
    C C5 0.85049(13) 0.4988(2) 0.19361(15) 0.0284(5) Uani d . 1 . .
    C C6 0.81858(13) 0.4371(2) 0.28879(16) 0.0293(5) Uani d . 1 . .
    H H6A 0.8627 0.3669 0.3183 0.035 Uiso calc R 1 . .
    C C7 0.70645(16) 0.3236(3) 0.16978(19) 0.0412(6) Uani d . 1 . .
    H H7A 0.6475 0.2824 0.1660 0.049 Uiso calc R 1 . .
    H H7B 0.7459 0.2496 0.1473 0.049 Uiso calc R 1 . .
    C C8 0.70633(15) 0.4513(3) 0.10059(18) 0.0412(6) Uani d . 1 . .
    H H8A 0.6858 0.4225 0.0305 0.049 Uiso calc R 1 . .
    H H8B 0.6664 0.5251 0.1224 0.049 Uiso calc R 1 . .
    C C9 0.79610(14) 0.5116(2) 0.10352(16) 0.0323(5) Uani d . 1 . .
    C C10 0.82522(14) 0.5736(2) 0.01770(16) 0.0343(5) Uani d . 1 . .
    H H10A 0.7889 0.5805 -0.0441 0.041 Uiso calc R 1 . .
    C C11A 1.07435(17) 0.4888(4) 0.2848(2) 0.0634(9) Uani d . 1 . .
    H H11A 1.1034 0.4824 0.3537 0.095 Uiso calc R 1 . .
    H H11B 1.1042 0.5592 0.2461 0.095 Uiso calc R 1 . .
    H H11C 1.0757 0.3953 0.2518 0.095 Uiso calc R 1 . .
    C C13 0.81365(13) 0.5602(2) 0.36560(15) 0.0279(5) Uani d . 1 A .
    H H13A 0.8699 0.6132 0.3730 0.033 Uiso calc R 1 . .
    C C14 0.72208(18) 0.5464(3) 0.4926(2) 0.0451(6) Uani d . 1 . .
    C C15 0.68646(15) 0.6537(2) 0.41869(19) 0.0379(6) Uani d . 1 A .
    C C16 0.61460(19) 0.7398(3) 0.4222(3) 0.0668(10) Uani d . 1 . .
    C C17 0.59567(16) 0.8363(3) 0.3418(2) 0.0511(7) Uani d . 1 A .
    C C18 0.64984(15) 0.8462(2) 0.26480(17) 0.0358(5) Uani d . 1 . .
    H H18A 0.6367 0.9123 0.2111 0.043 Uiso calc R 1 A .
    C C19 0.72308(15) 0.7602(2) 0.26562(16) 0.0348(5) Uani d . 1 A .
    H H19A 0.7604 0.7682 0.2134 0.042 Uiso calc R 1 . .
    C C20 0.74082(13) 0.6636(2) 0.34276(15) 0.0266(5) Uani d . 1 . .
    C C12 0.73227(19) 0.2382(3) 0.3401(2) 0.0483(7) Uani d . 1 . .
    H H12A 0.6754 0.1924 0.3286 0.073 Uiso calc R 1 . .
    H H12B 0.7428 0.2677 0.4110 0.073 Uiso calc R 1 . .
    H H12C 0.7772 0.1705 0.3244 0.073 Uiso calc R 1 . .
    O O6A 0.57726(16) 0.7471(3) 0.51826(17) 0.0462(9) Uani d P 0.688(5) A 1
    C C22A 0.4909(3) 0.7090(9) 0.5089(4) 0.0661(17) Uani d P 0.688(5) A 1
    H H22A 0.4731 0.6860 0.5758 0.099 Uiso calc PR 0.688(5) A 1
    H H22B 0.4822 0.6252 0.4647 0.099 Uiso calc PR 0.688(5) A 1
    H H22C 0.4559 0.7886 0.4795 0.099 Uiso calc PR 0.688(5) A 1
    O O6B 0.5332(3) 0.6839(5) 0.4441(4) 0.0319(17) Uani d P 0.312(5) A 2
    C C22B 0.5107(6) 0.7879(10) 0.5178(7) 0.033(2) Uani d P 0.312(5) A 2
    H H22D 0.4482 0.8054 0.5088 0.050 Uiso calc PR 0.312(5) A 2
    H H22E 0.5417 0.8774 0.5083 0.050 Uiso calc PR 0.312(5) A 2
    H H22F 0.5271 0.7513 0.5862 0.050 Uiso calc PR 0.312(5) A 2
    C C21A 0.4969(5) 1.0087(11) 0.2733(6) 0.0490(17) Uani d P 0.672(15) A 3
    H H21A 0.4501 1.0716 0.2903 0.074 Uiso calc PR 0.672(15) A 3
    H H21B 0.4749 0.9430 0.2193 0.074 Uiso calc PR 0.672(15) A 3
    H H21C 0.5439 1.0664 0.2504 0.074 Uiso calc PR 0.672(15) A 3
    O O7A 0.5288(3) 0.9287(5) 0.3606(5) 0.0431(15) Uani d P 0.672(15) A 3
    C C21B 0.4989(11) 1.0049(18) 0.2305(13) 0.050(4) Uani d P 0.328(15) A 4
    H H21D 0.4368 1.0183 0.2108 0.075 Uiso calc PR 0.328(15) A 4
    H H21E 0.5278 0.9793 0.1708 0.075 Uiso calc PR 0.328(15) A 4
    H H21F 0.5237 1.0937 0.2597 0.075 Uiso calc PR 0.328(15) A 4
    O O7B 0.5109(4) 0.8924(8) 0.3042(11) 0.039(3) Uani d P 0.328(15) A 4
loop_
    _atom_site_aniso_label
    _atom_site_aniso_U_11
    _atom_site_aniso_U_22
    _atom_site_aniso_U_33
    _atom_site_aniso_U_12
    _atom_site_aniso_U_13
    _atom_site_aniso_U_23
    N1 0.0349(10) 0.0345(10) 0.0347(10) -0.0060(8) 0.0082(8) -0.0070(8)
    O1 0.0367(9) 0.0398(9) 0.0405(9) -0.0031(7) 0.0103(7) 0.0054(7)
    O2 0.0446(10) 0.0406(9) 0.0373(9) 0.0050(7) 0.0108(7) 0.0095(7)
    O3 0.0266(8) 0.0546(10) 0.0311(8) 0.0044(7) 0.0038(6) -0.0008(7)
    O4 0.0374(9) 0.0410(9) 0.0244(8) 0.0063(7) 0.0044(6) -0.0009(7)
    O5 0.124(2) 0.0637(14) 0.0779(15) 0.0484(14) 0.0743(15) 0.0347(12)
    C1 0.0502(14) 0.0356(13) 0.0443(14) 0.0007(11) 0.0134(11) 0.0089(11)
    C2 0.0410(12) 0.0273(11) 0.0304(11) 0.0100(9) 0.0103(9) 0.0017(9)
    C3 0.0299(11) 0.0259(10) 0.0369(12) 0.0035(8) 0.0092(9) -0.0031(9)
    C4 0.0296(11) 0.0293(11) 0.0279(10) 0.0043(8) 0.0054(8) -0.0046(8)
    C5 0.0284(11) 0.0284(10) 0.0293(11) 0.0052(8) 0.0067(8) -0.0053(9)
    C6 0.0267(10) 0.0311(11) 0.0309(11) 0.0031(8) 0.0064(8) -0.0033(9)
    C7 0.0352(13) 0.0444(14) 0.0444(14) -0.0069(10) 0.0058(10) -0.0143(11)
    C8 0.0288(12) 0.0584(16) 0.0362(13) 0.0021(11) 0.0018(9) -0.0088(11)
    C9 0.0305(11) 0.0356(12) 0.0315(11) 0.0082(9) 0.0065(9) -0.0059(9)
    C10 0.0337(12) 0.0395(13) 0.0299(11) 0.0127(10) 0.0037(9) -0.0016(9)
    C11A 0.0348(14) 0.113(3) 0.0433(15) 0.0206(16) 0.0076(11) 0.0161(17)
    C13 0.0259(10) 0.0338(11) 0.0244(10) -0.0008(8) 0.0046(8) -0.0020(8)
    C14 0.0556(16) 0.0397(13) 0.0443(14) 0.0146(12) 0.0262(12) 0.0046(11)
    C15 0.0360(12) 0.0314(12) 0.0492(14) 0.0029(9) 0.0182(10) 0.0049(10)
    C16 0.0508(17) 0.0533(17) 0.105(3) 0.0212(14) 0.0502(17) 0.0351(17)
    C17 0.0291(12) 0.0369(13) 0.090(2) 0.0080(10) 0.0183(13) 0.0169(14)
    C18 0.0405(13) 0.0312(11) 0.0342(12) 0.0024(10) -0.0038(10) -0.0041(9)
    C19 0.0423(13) 0.0368(12) 0.0265(11) 0.0052(10) 0.0091(9) -0.0039(9)
    C20 0.0249(10) 0.0290(11) 0.0258(10) -0.0035(8) 0.0020(8) -0.0081(8)
    C12 0.0565(16) 0.0399(14) 0.0502(15) -0.0148(12) 0.0127(12) -0.0041(11)
    O6A 0.0358(16) 0.076(2) 0.0288(14) 0.0116(13) 0.0118(10) 0.0064(12)
    C22A 0.040(3) 0.114(5) 0.046(3) -0.010(3) 0.013(2) 0.017(3)
    O6B 0.027(3) 0.031(3) 0.042(3) -0.0057(19) 0.019(2) -0.004(2)
    C22B 0.027(5) 0.038(5) 0.035(4) 0.003(3) 0.007(3) -0.002(4)
    C21A 0.037(2) 0.059(3) 0.053(4) 0.012(2) 0.014(3) 0.028(4)
    O7A 0.0393(17) 0.055(2) 0.037(3) 0.0203(15) 0.0117(17) 0.014(2)
    C21B 0.041(5) 0.040(5) 0.072(10) 0.017(4) 0.017(7) 0.033(8)
    O7B 0.031(3) 0.041(4) 0.044(7) 0.008(2) 0.004(3) 0.009(3)
_geom_special_details
;
All e.s.d.'s (except the e.s.d. in the dihedral angle between two l.s. planes)
are estimated using the full covariance matrix. The cell e.s.d.'s are taken
into account individually in the estimation of e.s.d.'s in distances, angles
and torsion angles; correlations between e.s.d.'s in cell parameters are only
used when they are defined by crystal symmetry. An approximate (isotropic)
treatment of cell e.s.d.'s is used for estimating e.s.d.'s involving l.s.
planes.
;
loop_
    _geom_bond_atom_site_label_1
    _geom_bond_atom_site_label_2
    _geom_bond_site_symmetry_2
    _geom_bond_distance
    N1 C7 . 1.465(3)
    N1 C12 . 1.466(3)
    N1 C6 . 1.469(3)
    O1 C3 . 1.382(3)
    O1 C1 . 1.429(3)
    O2 C2 . 1.379(3)
    O2 C1 . 1.423(3)
    O3 C4 . 1.370(3)
    O3 C11A . 1.400(3)
    O4 C14 . 1.350(3)
    O4 C13 . 1.451(2)
    O5 C14 . 1.199(3)
    C1 H1A . 0.9900
    C1 H1B . 0.9900
    C2 C10 . 1.366(3)
    C2 C3 . 1.380(3)
    C3 C4 . 1.378(3)
    C4 C5 . 1.413(3)
    C5 C9 . 1.398(3)
    C5 C6 . 1.517(3)
    C6 C13 . 1.546(3)
    C6 H6A . 1.0000
    C7 C8 . 1.508(4)
    C7 H7A . 0.9900
    C7 H7B . 0.9900
    C8 C9 . 1.500(3)
    C8 H8A . 0.9900
    C8 H8B . 0.9900
    C9 C10 . 1.394(3)
    C10 H10A . 0.9500
    C11A H11A . 0.9800
    C11A H11B . 0.9800
    C11A H11C . 0.9800
    C13 C20 . 1.496(3)
    C13 H13A . 1.0000
    C14 C15 . 1.472(4)
    C15 C16 . 1.381(3)
    C15 C20 . 1.382(3)
    C16 C17 . 1.406(4)
    C16 O6B . 1.425(5)
    C16 O6A . 1.455(4)
    C17 C18 . 1.391(4)
    C17 O7A . 1.392(4)
    C17 O7B . 1.457(7)
    C18 C19 . 1.392(3)
    C18 H18A . 0.9500
    C19 C20 . 1.373(3)
    C19 H19A . 0.9500
    C12 H12A . 0.9800
    C12 H12B . 0.9800
    C12 H12C . 0.9800
    O6A C22A . 1.382(6)
    C22A H22A . 0.9800
    C22A H22B . 0.9800
    C22A H22C . 0.9800
    O6B C22B . 1.447(10)
    C22B H22D . 0.9800
    C22B H22E . 0.9800
    C22B H22F . 0.9800
    C21A O7A . 1.426(7)
    C21A H21A . 0.9800
    C21A H21B . 0.9800
    C21A H21C . 0.9800
    C21B O7B . 1.436(14)
    C21B H21D . 0.9800
    C21B H21E . 0.9800
    C21B H21F . 0.9800
loop_
    _geom_angle_atom_site_label_1
    _geom_angle_atom_site_label_2
    _geom_angle_atom_site_label_3
    _geom_angle_site_symmetry_1
    _geom_angle_site_symmetry_3
    _geom_angle
    C7 N1 C12 . . 109.51(19)
    C7 N1 C6 . . 114.66(17)
    C12 N1 C6 . . 111.77(19)
    C3 O1 C1 . . 104.81(18)
    C2 O2 C1 . . 105.30(18)
    C4 O3 C11A . . 118.17(18)
    C14 O4 C13 . . 111.50(17)
    O2 C1 O1 . . 108.11(18)
    O2 C1 H1A . . 110.1
    O1 C1 H1A . . 110.1
    O2 C1 H1B . . 110.1
    O1 C1 H1B . . 110.1
    H1A C1 H1B . . 108.4
    C10 C2 O2 . . 127.6(2)
    C10 C2 C3 . . 122.8(2)
    O2 C2 C3 . . 109.5(2)
    C4 C3 C2 . . 121.3(2)
    C4 C3 O1 . . 128.8(2)
    C2 C3 O1 . . 109.82(19)
    O3 C4 C3 . . 124.4(2)
    O3 C4 C5 . . 118.44(19)
    C3 C4 C5 . . 117.1(2)
    C9 C5 C4 . . 120.45(19)
    C9 C5 C6 . . 121.71(19)
    C4 C5 C6 . . 117.82(19)
    N1 C6 C5 . . 115.49(18)
    N1 C6 C13 . . 109.24(16)
    C5 C6 C13 . . 107.95(17)
    N1 C6 H6A . . 108.0
    C5 C6 H6A . . 108.0
    C13 C6 H6A . . 108.0
    N1 C7 C8 . . 110.9(2)
    N1 C7 H7A . . 109.5
    C8 C7 H7A . . 109.5
    N1 C7 H7B . . 109.5
    C8 C7 H7B . . 109.5
    H7A C7 H7B . . 108.1
    C9 C8 C7 . . 109.8(2)
    C9 C8 H8A . . 109.7
    C7 C8 H8A . . 109.7
    C9 C8 H8B . . 109.7
    C7 C8 H8B . . 109.7
    H8A C8 H8B . . 108.2
    C10 C9 C5 . . 121.2(2)
    C10 C9 C8 . . 120.8(2)
    C5 C9 C8 . . 118.0(2)
    C2 C10 C9 . . 117.1(2)
    C2 C10 H10A . . 121.5
    C9 C10 H10A . . 121.5
    O3 C11A H11A . . 109.5
    O3 C11A H11B . . 109.5
    H11A C11A H11B . . 109.5
    O3 C11A H11C . . 109.5
    H11A C11A H11C . . 109.5
    H11B C11A H11C . . 109.5
    O4 C13 C20 . . 103.85(15)
    O4 C13 C6 . . 108.49(17)
    C20 C13 C6 . . 115.78(17)
    O4 C13 H13A . . 109.5
    C20 C13 H13A . . 109.5
    C6 C13 H13A . . 109.5
    O5 C14 O4 . . 120.3(2)
    O5 C14 C15 . . 132.0(2)
    O4 C14 C15 . . 107.71(19)
    C16 C15 C20 . . 122.7(2)
    C16 C15 C14 . . 128.8(2)
    C20 C15 C14 . . 108.4(2)
    C15 C16 C17 . . 117.2(2)
    C15 C16 O6B . . 121.9(3)
    C17 C16 O6B . . 105.6(3)
    C15 C16 O6A . . 116.8(3)
    C17 C16 O6A . . 124.3(2)
    C18 C17 O7A . . 127.4(3)
    C18 C17 C16 . . 120.3(2)
    O7A C17 C16 . . 111.4(3)
    C18 C17 O7B . . 108.4(5)
    C16 C17 O7B . . 127.2(4)
    C17 C18 C19 . . 120.6(2)
    C17 C18 H18A . . 119.7
    C19 C18 H18A . . 119.7
    C20 C19 C18 . . 119.3(2)
    C20 C19 H19A . . 120.4
    C18 C19 H19A . . 120.4
    C19 C20 C15 . . 119.8(2)
    C19 C20 C13 . . 131.89(18)
    C15 C20 C13 . . 108.27(19)
    N1 C12 H12A . . 109.5
    N1 C12 H12B . . 109.5
    H12A C12 H12B . . 109.5
    N1 C12 H12C . . 109.5
    H12A C12 H12C . . 109.5
    H12B C12 H12C . . 109.5
    C22A O6A C16 . . 112.2(3)
    O6A C22A H22A . . 109.5
    O6A C22A H22B . . 109.5
    H22A C22A H22B . . 109.5
    O6A C22A H22C . . 109.5
    H22A C22A H22C . . 109.5
    H22B C22A H22C . . 109.5
    C16 O6B C22B . . 99.8(5)
    O6B C22B H22D . . 109.5
    O6B C22B H22E . . 109.5
    H22D C22B H22E . . 109.5
    O6B C22B H22F . . 109.5
    H22D C22B H22F . . 109.5
    H22E C22B H22F . . 109.5
    O7A C21A H21A . . 109.5
    O7A C21A H21B . . 109.5
    H21A C21A H21B . . 109.5
    O7A C21A H21C . . 109.5
    H21A C21A H21C . . 109.5
    H21B C21A H21C . . 109.5
    C17 O7A C21A . . 112.6(4)
    O7B C21B H21D . . 109.5
    O7B C21B H21E . . 109.5
    H21D C21B H21E . . 109.5
    O7B C21B H21F . . 109.5
    H21D C21B H21F . . 109.5
    H21E C21B H21F . . 109.5
    C21B O7B C17 . . 123.3(8)
loop_
    _geom_hbond_atom_site_label_D
    _geom_hbond_atom_site_label_H
    _geom_hbond_atom_site_label_A
    _geom_hbond_site_symmetry_A
    _geom_hbond_distance_DH
    _geom_hbond_distance_HA
    _geom_hbond_distance_DA
    _geom_hbond_angle_DHA
    C6 H6A O1 2_745 1.00 2.54 3.533(3) 172
    C13 H13A O2 4_576 1.00 2.44 3.317(3) 146
    C18 H18A O5 4_575 0.95 2.34 3.120(3) 140
data_global
_journal_date_recd_electronic     2009-12-21
_journal_date_accepted     2010-02-01
_journal_name_full     'Acta Crystallographica, Section E'
_journal_year     2010
_journal_volume     66
_journal_issue      3
_journal_page_first     o570
_journal_page_last     o570
_journal_paper_category     QO
_journal_coeditor_code     HB5290
_publ_contact_author_name     'Andreas Seidel-Morgenstern'
_publ_contact_author_address
;
Max-Planck-Institute for Dynamics of Complex Technical Systems
Sandtorstrasse 1
39106 Magdeburg
Germany
;
_publ_contact_author_email     seidel-morgenstern@mpi-magdeburg.mpg.de
_publ_contact_author_fax     '+49-391-6110-403'
_publ_contact_author_phone     '+49-391-6110-401'
_publ_section_title
;\
(3<i>R</i>*,5'<i>S</i>*)-6,7-Dimethoxy-3-(4'-methoxy-6'-methyl-5',6',7',8'-\
tetrahydro-1,3-dioxolo[4,5-<i>g</i>]isoquinolin-5'-yl)isobenzofuran-\
1(3<i>H</i>)-one (racemic \a-noscapine)
;
loop_
    _publ_author_name
    _publ_author_address
    'Langermann, Jan von'
;
Max-Planck-Institute for Dynamics of Complex Technical Systems
Sandtorstrasse 1
39106 Magdeburg
Germany
;
    'Lorenz, Heike'
;
Max-Planck-Institute for Dynamics of Complex Technical Systems
Sandtorstrasse 1
39106 Magdeburg
Germany
;
    'Boehm, Oliver'
;
MOLISA GmbH
Brenneckestrasse 20
39118 Magdeburg
Germany
;
    'Flemming, Anke'
;
University of Rostock
Department of Chemistry
Devision of Inorganic Chemistry
Albert-Einstein-Strasse 3a
D-18059 Rostock
Germany
;
    'Bernsdorf, Arne'
;
University of Rostock
Department of Chemistry
Devision of Inorganic Chemistry
Albert-Einstein-Strasse 3a
D-18059 Rostock
Germany
;
    'K\"ockerling, Martin'
;
University of Rostock
Department of Chemistry
Devision of Inorganic Chemistry
Albert-Einstein-Strasse 3a
D-18059 Rostock
Germany
;
    'Schinzer, Dieter'
;
MOLISA GmbH
Brenneckestrasse 20
39118 Magdeburg
Germany
;
    'Seidel-Morgenstern, Andreas'
;
Max-Planck-Institute for Dynamics of Complex Technical Systems
Sandtorstrasse 1
39106 Magdeburg
Germany
;
_publ_section_synopsis     .
