# Supplementary material for: (3R*,5′S*)-6,7-Dimeth­oxy-3-(4′-meth­oxy-6′-methyl-5′,6′,7′,8′-tetra­hydro-1,3-dioxolo[4,5-g]isoquinolin-5′-yl)isobenzofuran-1(3H)-one (racemic α-noscapine)
Source: Acta Crystallogr Sect E Struct Rep Online. 2010 Feb 10;66(Pt 3):o570. doi: 10.1107/S1600536810003958 (PMC2983739; doi:10.1107/S1600536810003958)
Supplement: Supplementary file 2 [file e-66-0o570-Isup2.hkl]

# 
# h,k,l, Fc-squared, Fo-squared, sigma(Fo-squared) and status flag 
# 
data_I
_shelx_title ' 1 in P2(1)/c' 
_shelx_refln_list_code          4 
_shelx_F_calc_maximum      208.83 
_exptl_crystal_F_000       872.00 
_reflns_d_resolution_high  0.8012 
 
loop_ 
 _symmetry_equiv_pos_as_xyz 
 'x, y, z' 
 '-x, y+1/2, -z+1/2' 
 '-x, -y, -z' 
 'x, -y-1/2, z-1/2' 
 
_cell_length_a    15.5242 
_cell_length_b     9.3581 
_cell_length_c    13.2801 
_cell_angle_alpha  90.000 
_cell_angle_beta   95.781 
_cell_angle_gamma  90.000 
 
_shelx_F_squared_multiplier     1.000 
 
loop_ 
 _refln_index_h 
 _refln_index_k 
 _refln_index_l 
 _refln_F_squared_calc 
 _refln_F_squared_meas 
 _refln_F_squared_sigma 
 _refln_observed_status 
   3   0   0     2450.97     2500.83     23.83 o 
   4   0   0    25958.61    27472.15    257.43 o 
   5   0   0     1904.69     2060.26     19.97 o 
   6   0   0      613.32      607.35      6.73 o 
   7   0   0        7.55       10.20      1.23 o 
   8   0   0     1883.59     2157.44     21.50 o 
   9   0   0     8261.09     8754.89     82.31 o 
  10   0   0      571.60      618.08      8.67 o 
  11   0   0       59.41       73.82      3.61 o 
  12   0   0       76.40       65.90      5.10 o 
  13   0   0     1144.66     1173.19     25.56 o 
  14   0   0        0.81        0.00      2.84 o 
  15   0   0       82.15       90.14      6.38 o 
  16   0   0        2.24        1.70      3.27 o 
  17   0   0       17.13       11.05      4.68 o 
  18   0   0       39.72       46.77      5.53 o 
  19   0   0        0.24        0.00      4.25 o 
   2   1   0     2078.11     1142.54     25.94 o 
   3   1   0     7532.47     7616.10     51.06 o 
   4   1   0      857.94      827.30      6.00 o 
   5   1   0       16.90       13.71      0.62 o 
   6   1   0      337.92      373.12      3.13 o 
   7   1   0       71.34       78.03      1.99 o 
   8   1   0       99.00       56.32      2.01 o 
   9   1   0      186.96      256.96      2.78 o 
  10   1   0       45.15       37.84      1.50 o 
  11   1   0       32.69       33.45      1.81 o 
  12   1   0       76.42       72.16      2.51 o 
  13   1   0      108.04       96.98      3.78 o 
  14   1   0       62.19       71.57      3.53 o 
  15   1   0        0.07        0.00      4.20 o 
  16   1   0        0.35        0.00      2.48 o 
  17   1   0        2.41        0.00      2.84 o 
  18   1   0        0.09        0.00      2.84 o 
  19   1   0        0.51        0.00      3.15 o 
   0   2   0     3293.26     3243.58     44.79 o 
   1   2   0     5679.80     5713.07     31.26 o 
   2   2   0     2016.39     1971.54     12.06 o 
   3   2   0     9924.47    10126.94     67.05 o 
   4   2   0        0.01        1.29      0.55 o 
   5   2   0       90.56       68.66      1.16 o 
   6   2   0     6446.57     7306.13     45.27 o 
   7   2   0      616.47      692.95      5.09 o 
   8   2   0     1570.71     1634.36     11.13 o 
   9   2   0      323.56      336.08      3.88 o 
  10   2   0     1770.91     1900.30     15.84 o 
  11   2   0      522.66      533.80      5.64 o 
  12   2   0        9.35        8.96      1.44 o 
  13   2   0      321.64      272.86      3.92 o 
  14   2   0      341.35      349.42      5.67 o 
  15   2   0      113.31       80.53      5.15 o 
  16   2   0      127.47      123.41      5.74 o 
  17   2   0       11.26       11.55      3.06 o 
  18   2   0        5.86        0.66      2.96 o 
   1   3   0      820.72      742.08      4.60 o 
   2   3   0     3341.71     3230.28     19.31 o 
   3   3   0      269.91      290.36      3.23 o 
   4   3   0      586.03      597.05      8.50 o 
   5   3   0      649.77      595.83      5.06 o 
   6   3   0      347.79      363.16      4.03 o 
   7   3   0     1333.85     1576.15     12.04 o 
   8   3   0      140.43      208.41      2.98 o 
   9   3   0      340.55      385.11      4.07 o 
  10   3   0       62.86       63.39      1.63 o 
  11   3   0       38.75       47.97      1.65 o 
  12   3   0       46.33       52.81      1.74 o 
  13   3   0      166.14      149.55      2.64 o 
  14   3   0        4.14        6.95      1.24 o 
  15   3   0        1.98        2.09      1.61 o 
  16   3   0        6.68        1.73      2.71 o 
  17   3   0        8.46        3.40      4.68 o 
  18   3   0        3.50        2.55      5.10 o 
   0   4   0     5280.81     5265.30     48.56 o 
   1   4   0       10.27       15.31      0.65 o 
   2   4   0      370.21      364.16      3.08 o 
   3   4   0      260.28      286.41      3.42 o 
   4   4   0      728.56      608.49      5.89 o 
   5   4   0      531.19      620.30      7.58 o 
   6   4   0      139.96      137.00      2.84 o 
   7   4   0      101.17       92.48      2.69 o 
   8   4   0       40.85       53.47      2.36 o 
   9   4   0       28.39       22.20      2.14 o 
  10   4   0      718.71      721.17     10.78 o 
  11   4   0        7.67        7.54      2.28 o 
  12   4   0       50.75       30.86      2.89 o 
  13   4   0        9.98        4.78      3.19 o 
  14   4   0      748.27      659.89     11.09 o 
  15   4   0       59.33       63.44      3.98 o 
  16   4   0       16.16       13.39      3.61 o 
  17   4   0       45.42       55.27      7.23 o 
  18   4   0        8.09        2.13      5.10 o 
   1   5   0       75.83       68.84      1.08 o 
   2   5   0      172.33      216.49      2.26 o 
   3   5   0        0.08        1.41      0.95 o 
   4   5   0      260.85      251.71      3.44 o 
   5   5   0      569.60      597.02      6.12 o 
   6   5   0       26.29       23.26      2.21 o 
   7   5   0       17.83        9.22      1.57 o 
   8   5   0      280.51      300.48      5.89 o 
   9   5   0        3.84        8.81      2.28 o 
  10   5   0      251.38      257.45      7.65 o 
  11   5   0       18.01       28.32      3.03 o 
  12   5   0       28.61       30.99      3.09 o 
  13   5   0      185.73      175.43      7.16 o 
  14   5   0       35.58       47.27      4.59 o 
  15   5   0        0.08        0.00      3.15 o 
  16   5   0        9.70        5.66      3.45 o 
  17   5   0        8.06        0.55      4.04 o 
   0   6   0     1582.79     1634.37     16.45 o 
   1   6   0      143.16      147.41      1.83 o 
   2   6   0       64.74       75.40      1.67 o 
   3   6   0      422.69      454.09      5.07 o 
   4   6   0       47.33       38.90      2.19 o 
   5   6   0      108.76      100.90      2.68 o 
   6   6   0       20.17       21.61      1.78 o 
   7   6   0      124.72      138.81      3.33 o 
   8   6   0       60.75       64.70      2.64 o 
   9   6   0       46.27       53.82      3.23 o 
  10   6   0        2.99        2.24      2.14 o 
  11   6   0      490.02      419.24      8.15 o 
  12   6   0       14.03       11.94      5.02 o 
  13   6   0       22.72       17.15      2.86 o 
  14   6   0      125.04      147.60      6.29 o 
  15   6   0       52.55       63.77      6.80 o 
  16   6   0        1.14        5.01      3.57 o 
   1   7   0       64.66       78.82      2.02 o 
   2   7   0        3.80        4.04      2.02 o 
   3   7   0       59.81       41.85      2.06 o 
   4   7   0        5.54        2.79      1.50 o 
   5   7   0      170.00      191.91      3.86 o 
   6   7   0       39.56       33.60      2.23 o 
   7   7   0        0.32        0.00      1.67 o 
   8   7   0        2.36        4.26      2.05 o 
   9   7   0       24.51       25.83      3.02 o 
  10   7   0       16.48       24.56      5.39 o 
  11   7   0       68.95       71.33      3.52 o 
  12   7   0       18.16       25.87      3.31 o 
  13   7   0        1.31        1.96      3.15 o 
  14   7   0      121.85      131.96      6.29 o 
  15   7   0        5.57        5.10      4.68 o 
   0   8   0      146.96      149.97      2.62 o 
   1   8   0        3.56        5.45      1.27 o 
   2   8   0       76.98       94.23      2.95 o 
   3   8   0        9.23        9.21      1.86 o 
   4   8   0        0.59        0.00      1.87 o 
   5   8   0       24.55       26.60      2.06 o 
   6   8   0       35.91       34.99      4.69 o 
   7   8   0        1.24        0.65      2.07 o 
   8   8   0      308.55      326.69      6.45 o 
   9   8   0       68.31       82.18      4.64 o 
  10   8   0       52.37       52.11      4.06 o 
  11   8   0       29.37       24.10      3.85 o 
  12   8   0        2.36        0.00      3.83 o 
  13   8   0        1.43        0.43      4.68 o 
  14   8   0      124.90      139.89      9.35 o 
   1   9   0       43.24       36.71      1.70 o 
   2   9   0       46.18       38.73      2.25 o 
   3   9   0        9.01       15.52      2.00 o 
   4   9   0       42.72       50.93      2.46 o 
   5   9   0       42.03       36.57      2.33 o 
   6   9   0        4.67        3.11      3.05 o 
   7   9   0       30.13       24.00      2.82 o 
   8   9   0        4.61        6.07      2.78 o 
   9   9   0      141.94      148.05      6.43 o 
  10   9   0        6.22        8.93      4.25 o 
  11   9   0        8.50       11.48      4.68 o 
  12   9   0        7.67        8.93      5.10 o 
   0  10   0      232.40      247.93     11.48 o 
   1  10   0       10.44        3.83      3.61 o 
   2  10   0      145.31      139.79      4.51 o 
   3  10   0      351.76      344.34      8.17 o 
   4  10   0        1.38        3.83      2.90 o 
   5  10   0        0.82        2.94      2.95 o 
   6  10   0       92.29       88.52      5.10 o 
   7  10   0       68.55       69.30      5.95 o 
   8  10   0        5.43       12.75      4.25 o 
   9  10   0       53.34       63.77      6.38 o 
   2  11   0      183.11      192.20     11.48 o 
   4  11   0       45.84       51.44      5.10 o 
   5  11   0       68.85       93.96      6.38 o 
   6  11   0       26.70       38.69      5.53 o 
 -19   1   1        2.57        0.00      4.04 o 
 -18   1   1        1.18        0.00      3.15 o 
 -17   1   1       12.68       12.53      3.15 o 
 -16   1   1      351.90      304.22      6.82 o 
 -15   1   1       78.45       61.33      6.39 o 
 -14   1   1       38.18       38.73      5.22 o 
 -13   1   1        1.41        0.00      1.84 o 
 -12   1   1      509.40      477.38      8.66 o 
 -11   1   1      485.75      471.92      5.84 o 
 -10   1   1      370.56      406.89      4.66 o 
  -9   1   1      151.25      182.66      2.33 o 
  -8   1   1     2148.87     2353.12     15.66 o 
  -7   1   1     1941.85     2152.54     14.32 o 
  -6   1   1      340.43      410.54      3.57 o 
  -5   1   1       23.21       25.19      0.80 o 
  -4   1   1       36.83       50.80      1.33 o 
  -3   1   1     2691.85     2318.56     20.67 o 
  -2   1   1      139.08       92.27      4.51 o 
   2   1   1    18877.54    15003.77    784.79 o 
   3   1   1     4318.55     4518.63     31.99 o 
   4   1   1     2048.91     1921.36     12.40 o 
   5   1   1       12.99       11.90      0.80 o 
   6   1   1        9.27        8.07      0.87 o 
   7   1   1      178.95      197.01      2.16 o 
   8   1   1     1142.24     1327.52      9.87 o 
   9   1   1      405.18      422.79      3.79 o 
  10   1   1      315.09      352.08      4.58 o 
  11   1   1       24.03       33.41      1.73 o 
  12   1   1      158.54      172.29      3.76 o 
  13   1   1       12.63       10.00      3.66 o 
  14   1   1        1.81        1.01      2.18 o 
  15   1   1      215.96      236.52      5.61 o 
  16   1   1       12.44        5.57      5.50 o 
  17   1   1      161.51      151.79      5.56 o 
  18   1   1        2.98        1.49      3.01 o 
  19   1   1        0.53        0.00      3.40 o 
 -19   2   1       29.24       31.04      8.29 o 
 -18   2   1        6.48        0.00      3.40 o 
 -17   2   1      181.73      160.99      5.81 o 
 -16   2   1       18.87       25.99      2.98 o 
 -15   2   1        7.74        4.91      2.13 o 
 -14   2   1      170.15      193.33      3.90 o 
 -13   2   1      186.58      188.01      3.69 o 
 -12   2   1       13.53       16.11      1.60 o 
 -11   2   1      200.49      219.54      3.31 o 
 -10   2   1      206.33      223.13      3.22 o 
  -9   2   1      323.20      337.73      3.25 o 
  -8   2   1      663.59      726.09      5.93 o 
  -7   2   1        4.30        5.26      0.82 o 
  -6   2   1      820.16      758.32      5.30 o 
  -5   2   1      646.13      651.14      4.55 o 
  -4   2   1      178.47      174.14      1.68 o 
  -3   2   1     4910.35     4767.01     27.32 o 
  -2   2   1     6971.73     7233.12     37.61 o 
  -1   2   1     3113.59     3070.71     16.07 o 
   0   2   1      667.92      553.98      3.37 o 
   1   2   1     8381.61     8356.70     63.70 o 
   2   2   1       71.97       85.23      1.60 o 
   3   2   1     2681.72     2575.22     20.26 o 
   4   2   1     1526.77     1567.05     19.14 o 
   5   2   1      361.62      330.28      3.65 o 
   6   2   1      781.25      949.24      8.01 o 
   7   2   1       14.54       17.90      0.75 o 
   8   2   1       20.78       17.76      0.78 o 
   9   2   1       95.32       95.57      1.84 o 
  10   2   1        0.22        0.00      0.92 o 
  11   2   1       29.29       19.71      1.42 o 
  12   2   1        0.16        0.00      1.16 o 
  13   2   1       60.52       50.59      1.93 o 
  14   2   1       32.02       43.13      1.99 o 
  15   2   1       42.85       32.25      2.21 o 
  16   2   1      156.89      148.10      4.56 o 
  17   2   1       15.79       20.18      4.68 o 
  18   2   1        1.13        0.00      3.40 o 
 -18   3   1       34.97       30.92      4.89 o 
 -17   3   1        0.28        2.64      4.89 o 
 -16   3   1      114.70      127.56      4.52 o 
 -15   3   1       15.32        7.73      2.70 o 
 -14   3   1       72.26       58.20      2.10 o 
 -13   3   1      294.64      281.59      7.04 o 
 -12   3   1      173.79      167.49      3.58 o 
 -11   3   1        7.75       14.91      1.88 o 
 -10   3   1      329.10      372.04      4.63 o 
  -9   3   1       91.15       99.66      1.88 o 
  -8   3   1      357.83      326.98      3.35 o 
  -7   3   1      317.18      319.43      2.76 o 
  -6   3   1     2022.30     2272.44     14.09 o 
  -5   3   1       54.90       70.10      1.19 o 
  -4   3   1      532.59      599.46      3.98 o 
  -3   3   1     7040.98     7100.55     36.73 o 
  -2   3   1     2222.47     2217.31     13.39 o 
  -1   3   1     5493.14     5646.75     33.18 o 
   0   3   1     5350.28     4987.26     29.43 o 
   1   3   1     2662.70     2569.08     18.62 o 
   2   3   1        0.15        1.18      0.79 o 
   3   3   1        7.83        3.89      0.81 o 
   4   3   1     1825.07     1967.78     16.08 o 
   5   3   1     1232.24     1112.81     11.38 o 
   6   3   1     4589.06     4673.81     40.39 o 
   7   3   1     1948.78     2199.19     22.20 o 
   8   3   1      872.04      865.25     10.20 o 
   9   3   1      435.44      482.03      6.07 o 
  10   3   1       74.77       70.29      2.22 o 
  11   3   1      112.72      104.10      2.89 o 
  12   3   1      150.32      144.37      3.81 o 
  13   3   1      130.65      149.70      3.50 o 
  14   3   1       26.18       32.68      2.31 o 
  15   3   1      185.90      149.16      6.53 o 
  16   3   1       12.02       13.79      4.08 o 
  17   3   1       14.43        5.53      4.68 o 
  18   3   1       12.94        2.55      5.10 o 
 -18   4   1        0.03        5.95      5.53 o 
 -17   4   1       12.34       11.48      5.53 o 
 -16   4   1        2.12        1.44      3.15 o 
 -15   4   1       24.70       18.37      3.79 o 
 -14   4   1      286.39      247.38      5.59 o 
 -13   4   1       25.30       30.08      2.23 o 
 -12   4   1        1.42        0.00      1.24 o 
 -11   4   1        3.10        5.29      1.21 o 
 -10   4   1       99.37       91.25      2.16 o 
  -9   4   1      107.30      112.63      2.07 o 
  -8   4   1      139.50      139.81      2.23 o 
  -7   4   1      445.03      397.77      4.67 o 
  -6   4   1        2.65        8.18      0.73 o 
  -5   4   1      277.61      322.11      2.77 o 
  -4   4   1      516.21      461.52      3.45 o 
  -3   4   1     1178.93     1125.55      6.89 o 
  -2   4   1      284.56      269.23      2.15 o 
  -1   4   1      796.39      797.18      5.32 o 
   0   4   1      324.69      276.56      2.44 o 
   1   4   1       67.71       56.83      1.68 o 
   2   4   1       38.64       37.07      1.34 o 
   3   4   1      347.46      392.53      4.30 o 
   4   4   1       12.05       11.01      1.14 o 
   5   4   1      221.36      283.49      4.05 o 
   6   4   1        0.31        3.78      1.14 o 
   7   4   1      243.90      238.23      4.28 o 
   8   4   1      149.55      126.43      3.34 o 
   9   4   1       10.77       13.25      2.10 o 
  10   4   1       27.71       18.14      2.31 o 
  11   4   1        4.81        0.00      4.33 o 
  12   4   1       28.17       19.97      2.68 o 
  13   4   1      110.93      123.47      4.68 o 
  14   4   1       66.11       75.33      7.44 o 
  15   4   1      125.26      153.50      5.48 o 
  16   4   1        0.37        0.00      4.68 o 
  17   4   1       20.35       17.01      5.95 o 
 -17   5   1       10.40       10.24      3.87 o 
 -16   5   1        6.61        3.99      3.45 o 
 -15   5   1       89.28       87.81      5.41 o 
 -14   5   1        0.41        0.00      2.61 o 
 -13   5   1       29.58       26.72      3.68 o 
 -12   5   1       15.02        7.14      2.53 o 
 -11   5   1      408.13      403.37      7.75 o 
 -10   5   1      308.29      254.06      5.77 o 
  -9   5   1      264.79      273.54      5.95 o 
  -8   5   1      141.61      147.17      3.70 o 
  -7   5   1        8.59        6.69      1.57 o 
  -6   5   1       10.59        7.16      0.94 o 
  -5   5   1      559.63      488.90      4.21 o 
  -4   5   1      393.69      443.77      3.88 o 
  -3   5   1      412.97      404.29      3.01 o 
  -2   5   1      262.02      232.67      2.05 o 
  -1   5   1      465.75      519.57      3.67 o 
   0   5   1      373.97      419.16      3.11 o 
   1   5   1      254.37      279.51      3.44 o 
   2   5   1       76.41       51.98      1.69 o 
   3   5   1       96.54       84.51      2.02 o 
   4   5   1      732.45      829.62      7.80 o 
   5   5   1        7.26        4.76      1.34 o 
   6   5   1      352.13      341.47      5.39 o 
   7   5   1       33.78       42.58      2.27 o 
   8   5   1       69.01       61.71      2.98 o 
   9   5   1        0.91        0.00      2.02 o 
  10   5   1      248.14      267.20      6.02 o 
  11   5   1        0.04        0.00      2.18 o 
  12   5   1      168.52      129.02      4.68 o 
  13   5   1       40.60       32.29      3.33 o 
  14   5   1       51.00       41.20      3.64 o 
  15   5   1      141.77      142.87      8.93 o 
  16   5   1       22.38       33.18      9.57 o 
  17   5   1       29.14       25.93      6.38 o 
 -16   6   1       23.42       34.85      4.65 o 
 -15   6   1       13.43        8.72      3.61 o 
 -14   6   1        1.29        2.98      4.25 o 
 -13   6   1       23.97       34.06      3.39 o 
 -12   6   1        1.84        7.61      2.68 o 
 -11   6   1       20.29       25.03      2.98 o 
 -10   6   1       48.67       38.16      5.59 o 
  -9   6   1        2.41        0.95      1.94 o 
  -8   6   1        0.33        0.00      1.58 o 
  -7   6   1       17.14       31.96      2.07 o 
  -6   6   1      157.30      144.99      3.22 o 
  -5   6   1       11.58        3.10      1.30 o 
  -4   6   1       13.00       18.95      1.24 o 
  -3   6   1       19.74       22.99      1.27 o 
  -2   6   1       67.83       62.22      1.37 o 
  -1   6   1      150.97      175.47      2.26 o 
   0   6   1      247.82      233.35      2.80 o 
   1   6   1      262.48      213.11      3.42 o 
   2   6   1       39.05       42.26      1.65 o 
   3   6   1        4.86        6.54      2.24 o 
   4   6   1      349.46      392.60      4.76 o 
   5   6   1      307.21      271.74      3.95 o 
   6   6   1       44.74       36.08      1.83 o 
   7   6   1      224.90      216.18      4.55 o 
   8   6   1      630.28      632.71     10.03 o 
   9   6   1        0.33        0.20      2.14 o 
  10   6   1        8.20       14.70      2.61 o 
  11   6   1      142.18      141.64      4.92 o 
  12   6   1      451.33      458.54      8.86 o 
  13   6   1        1.57        0.00      2.97 o 
  14   6   1      126.63      128.45      6.01 o 
  15   6   1      271.21      298.12      9.02 o 
  16   6   1       57.26       61.22      7.23 o 
 -15   7   1       12.49       10.82      3.98 o 
 -14   7   1       10.68       17.43      5.10 o 
 -13   7   1        4.95        8.08      4.25 o 
 -12   7   1       17.00       21.76      3.28 o 
 -11   7   1        1.82        0.00      2.72 o 
 -10   7   1       10.05        4.15      2.68 o 
  -9   7   1      308.34      301.28      6.94 o 
  -8   7   1       18.82       17.19      2.32 o 
  -7   7   1       26.61       26.19      2.30 o 
  -6   7   1       49.52       47.35      2.39 o 
  -5   7   1       35.15       46.59      2.26 o 
  -4   7   1      136.75      142.06      3.18 o 
  -3   7   1       90.53       88.82      2.12 o 
  -2   7   1       58.56       65.78      1.41 o 
  -1   7   1       26.12       32.49      1.23 o 
   0   7   1      278.70      238.93      3.03 o 
   1   7   1       68.70       69.49      2.38 o 
   2   7   1      198.41      188.81      3.51 o 
   3   7   1      544.97      567.68      6.95 o 
   4   7   1      210.23      198.21      3.81 o 
   5   7   1      412.93      373.03      5.48 o 
   6   7   1      730.96      779.75      9.07 o 
   7   7   1      121.30       97.85      4.17 o 
   8   7   1      118.45      114.88      6.10 o 
   9   7   1      257.03      231.82      5.90 o 
  10   7   1        8.77        4.44      2.75 o 
  11   7   1        7.92        4.69      2.69 o 
  12   7   1        0.79        1.53      2.82 o 
  13   7   1        0.17        0.00      2.98 o 
  14   7   1        7.88        0.50      3.83 o 
  15   7   1       39.01       35.79      4.65 o 
 -14   8   1        0.45       10.20      5.53 o 
 -13   8   1        0.09        0.00      4.68 o 
 -12   8   1        3.10        0.85      4.25 o 
 -11   8   1       13.61       20.83      4.68 o 
 -10   8   1       51.66       62.27      4.46 o 
  -9   8   1        0.74        0.00      2.65 o 
  -8   8   1       48.46       46.83      3.74 o 
  -7   8   1      163.29      160.73      5.83 o 
  -6   8   1      266.77      289.71      4.95 o 
  -5   8   1       47.84       51.97      2.42 o 
  -4   8   1       16.66       21.87      1.99 o 
  -3   8   1       24.37       22.12      1.85 o 
  -2   8   1       58.86       45.50      1.83 o 
  -1   8   1        1.12        0.35      0.82 o 
   0   8   1       30.70       26.01      1.28 o 
   1   8   1      361.32      355.46      5.45 o 
   2   8   1      109.84       87.29      2.95 o 
   3   8   1      108.76      118.93      3.20 o 
   4   8   1      587.88      591.48      7.45 o 
   5   8   1        6.14        7.63      1.79 o 
   6   8   1       19.39       19.49      2.98 o 
   7   8   1       44.12       53.96      3.01 o 
   8   8   1       42.17       52.02      3.60 o 
   9   8   1       17.38       15.72      2.93 o 
  10   8   1        2.65        0.00      2.96 o 
  11   8   1       13.29       19.26      3.77 o 
  12   8   1        4.73        2.13      4.25 o 
  13   8   1        2.69        0.00      4.25 o 
 -12   9   1      102.24      127.55      8.50 o 
 -11   9   1        9.79       16.58      5.10 o 
 -10   9   1      222.18      214.33      9.78 o 
  -9   9   1       53.29       53.99      5.95 o 
  -8   9   1       87.18       91.17      4.50 o 
  -7   9   1        6.06       13.80      3.05 o 
  -6   9   1       71.38       76.57      7.41 o 
  -5   9   1        1.24        0.00      3.31 o 
  -4   9   1      109.39      121.35      4.48 o 
  -3   9   1      372.95      398.99      5.99 o 
  -2   9   1        0.97        0.00      1.24 o 
  -1   9   1      135.43      134.62      3.89 o 
   0   9   1        8.72        8.49      1.34 o 
   1   9   1        5.64        5.13      1.50 o 
   2   9   1        7.11        4.56      1.78 o 
   3   9   1      194.50      197.61      4.39 o 
   4   9   1        0.78        0.00      1.88 o 
   5   9   1       90.60       75.51      3.26 o 
   6   9   1      106.47      109.24      3.51 o 
   7   9   1        4.93        2.63      2.88 o 
   8   9   1       54.17       57.18      4.39 o 
   9   9   1      134.22      108.27      7.23 o 
  10   9   1       70.45       81.63      6.80 o 
  11   9   1       60.01       70.58      6.80 o 
  12   9   1        0.07        2.13      4.68 o 
  -9  10   1        1.34        5.95      4.25 o 
  -8  10   1       87.18       96.94      6.80 o 
  -7  10   1        7.27        5.53      4.25 o 
  -6  10   1       11.46       13.92      3.83 o 
  -5  10   1       62.23       77.13      9.14 o 
  -4  10   1        4.93        1.25      3.61 o 
  -3  10   1        0.39        0.00      2.57 o 
  -2  10   1      104.77      101.19      8.93 o 
  -1  10   1        6.14        5.10      5.10 o 
   0  10   1       36.27       41.24      6.38 o 
   1  10   1        4.04        7.03      2.33 o 
   2  10   1       24.13       21.80      3.08 o 
   3  10   1        2.66        2.15      4.70 o 
   4  10   1       66.44       62.63      4.04 o 
   5  10   1        7.60       17.81      3.30 o 
   6  10   1       43.24       44.05      4.08 o 
   7  10   1        1.45        2.40      3.83 o 
   8  10   1       27.78       39.54      5.53 o 
   9  10   1       14.28       14.88      5.10 o 
  -6  11   1       44.26       49.74      5.53 o 
  -5  11   1       57.35       69.30      5.53 o 
  -1  11   1        0.20        0.85      5.53 o 
   0  11   1        1.98        2.13      5.95 o 
   1  11   1        1.53        2.98      5.53 o 
   3  11   1       27.17       26.36      4.25 o 
   4  11   1       33.46       33.59      4.68 o 
   5  11   1        4.85        3.40      3.83 o 
   6  11   1        9.83       16.15      4.25 o 
 -19   0   2       48.83       36.14      5.95 o 
 -18   0   2       60.12       76.53      6.80 o 
 -17   0   2       18.41        8.88      4.89 o 
 -16   0   2        0.79        1.89      3.27 o 
 -15   0   2     1597.23     1438.26     24.72 o 
 -14   0   2     1997.89     1980.92     40.52 o 
 -13   0   2      468.74      567.16     15.32 o 
 -12   0   2      674.01      751.26     12.79 o 
 -11   0   2      428.16      456.25      8.87 o 
 -10   0   2       24.87       46.40      2.43 o 
  -9   0   2     2401.42     2552.58     25.52 o 
  -8   0   2     2719.30     2869.97     28.28 o 
  -7   0   2      125.66      172.44      3.24 o 
  -6   0   2     1290.65     1381.17     14.10 o 
  -5   0   2     5238.43     5213.46     60.39 o 
  -4   0   2     3868.32     3700.49     39.99 o 
  -3   0   2       15.27        0.00      1.60 o 
  -2   0   2        0.35        0.00      0.56 o 
   1   0   2     1169.60      715.25     14.47 o 
   2   0   2     2460.24     2295.43     64.40 o 
   3   0   2      194.30      253.95      3.12 o 
   4   0   2     1464.05     1404.28     13.80 o 
   5   0   2      107.59      144.53      2.32 o 
   6   0   2     1203.58     1077.94     11.17 o 
   7   0   2      423.77      416.20      6.13 o 
   8   0   2     4154.65     4425.95     42.34 o 
   9   0   2      464.05      504.20      7.19 o 
  10   0   2      823.21      766.73     12.47 o 
  11   0   2     1032.87     1094.02     16.97 o 
  12   0   2     1344.53     1332.59     21.05 o 
  13   0   2      999.60      970.73     16.55 o 
  14   0   2       19.56       16.68      3.40 o 
  15   0   2        0.02        0.85      2.83 o 
  16   0   2      171.43      167.30     19.99 o 
  17   0   2       56.64       77.38      5.95 o 
  18   0   2        3.45        5.10      4.68 o 
 -19   1   2        0.89        3.20      4.68 o 
 -18   1   2        8.99        1.38      3.15 o 
 -17   1   2       30.11       28.60      4.14 o 
 -16   1   2       36.12       30.74      2.73 o 
 -15   1   2      276.80      276.72      6.32 o 
 -14   1   2       24.37       24.12      4.74 o 
 -13   1   2      272.97      259.50      4.95 o 
 -12   1   2        1.17        0.00      3.31 o 
 -11   1   2       45.93       52.59      2.08 o 
 -10   1   2      985.47     1025.97      9.36 o 
  -9   1   2      448.94      431.95      3.96 o 
  -8   1   2       19.07       19.00      1.03 o 
  -7   1   2      320.24      377.54      3.58 o 
  -6   1   2      697.54      665.02      5.31 o 
  -5   1   2      176.67      203.45      2.06 o 
  -4   1   2        2.64        2.45      0.51 o 
  -3   1   2      112.21       78.15      1.11 o 
  -2   1   2     1046.09     1043.61      9.45 o 
  -1   1   2    11720.91     9594.28    256.18 o 
   0   1   2     1801.82     1381.88     47.10 o 
   1   1   2     1057.31      921.57     21.31 o 
   2   1   2      416.87      365.92      4.92 o 
   3   1   2      203.28      227.06      2.00 o 
   4   1   2     1446.31     1270.66      8.43 o 
   5   1   2       16.62       14.51      0.77 o 
   6   1   2      124.10      147.14      1.62 o 
   7   1   2        1.26        1.42      0.74 o 
   8   1   2      123.12      146.69      2.05 o 
   9   1   2      661.81      732.45      6.91 o 
  10   1   2      147.92      165.06      3.27 o 
  11   1   2        5.83        9.35      1.35 o 
  12   1   2        1.59        0.00      1.56 o 
  13   1   2      207.83      195.14      4.03 o 
  14   1   2        1.17        0.00      2.02 o 
  15   1   2        2.85        0.00      2.31 o 
  16   1   2        0.07        0.00      3.92 o 
  17   1   2       47.27       62.67      4.05 o 
  18   1   2       53.93       54.36      4.05 o 
 -19   2   2       33.73       36.64      5.10 o 
 -18   2   2       98.99       93.50      7.02 o 
 -17   2   2       75.18       88.01      6.38 o 
 -16   2   2      250.72      233.05      5.98 o 
 -15   2   2      127.60      145.12      3.80 o 
 -14   2   2        6.38        4.61      1.81 o 
 -13   2   2        3.48        0.00      1.62 o 
 -12   2   2       19.16       12.50      1.79 o 
 -11   2   2      908.97      886.48      8.89 o 
 -10   2   2      311.56      290.45      3.88 o 
  -9   2   2       91.50       80.18      1.75 o 
  -8   2   2     1719.44     1614.93     16.48 o 
  -7   2   2      970.93      922.68      6.46 o 
  -6   2   2      492.84      464.66      3.66 o 
  -5   2   2     1540.67     1456.58      9.91 o 
  -4   2   2     4446.96     4333.43     26.14 o 
  -3   2   2      117.63      121.41      1.30 o 
  -2   2   2    36348.44    39190.58    196.14 o 
  -1   2   2    13679.29    14406.01     80.91 o 
   0   2   2     4297.82     3888.06     24.51 o 
   1   2   2     1509.65     1388.87     11.28 o 
   2   2   2    43609.99    49856.19    379.46 o 
   3   2   2      674.29      801.67      7.65 o 
   4   2   2     4064.16     4083.12     38.69 o 
   5   2   2      116.42      108.67      2.48 o 
   6   2   2      445.25      387.81      4.74 o 
   7   2   2      132.71      133.09      1.84 o 
   8   2   2      297.14      354.43      3.57 o 
   9   2   2      166.49      137.36      2.28 o 
  10   2   2       43.20       34.35      1.30 o 
  11   2   2      305.03      311.70      3.70 o 
  12   2   2     1178.85     1149.14     12.34 o 
  13   2   2      371.50      398.87      4.99 o 
  14   2   2       44.44       41.29      2.60 o 
  15   2   2       43.70       71.60      2.66 o 
  16   2   2       48.11       50.93      3.53 o 
  17   2   2       38.15       49.74      5.95 o 
  18   2   2       53.22       61.22      6.80 o 
 -18   3   2        8.49       11.82      4.89 o 
 -17   3   2      157.84      145.06      5.72 o 
 -16   3   2        0.43        0.00      2.58 o 
 -15   3   2       35.64       22.36      2.44 o 
 -14   3   2        3.11        2.78      1.71 o 
 -13   3   2       86.98       65.62      2.57 o 
 -12   3   2      230.78      222.46      3.51 o 
 -11   3   2        1.13        0.00      1.33 o 
 -10   3   2      859.60      851.63      8.13 o 
  -9   3   2      144.35      173.97      2.63 o 
  -8   3   2       70.77       68.64      1.69 o 
  -7   3   2      188.21      171.87      2.02 o 
  -6   3   2     1052.38     1126.84      7.59 o 
  -5   3   2      254.70      282.22      2.53 o 
  -4   3   2     1126.82     1093.43      7.16 o 
  -3   3   2      801.90      824.08      5.24 o 
  -2   3   2     3604.60     3624.73     21.57 o 
  -1   3   2     4656.01     4693.00     27.72 o 
   0   3   2       71.40       67.79      1.06 o 
   1   3   2        0.22        0.70      0.70 o 
   2   3   2      690.37      598.52      5.64 o 
   3   3   2     3984.99     3914.52     30.54 o 
   4   3   2      468.20      445.57      4.65 o 
   5   3   2      363.80      369.38      4.59 o 
   6   3   2        1.80        3.22      1.12 o 
   7   3   2      262.66      303.89      6.32 o 
   8   3   2      250.96      269.50      4.66 o 
   9   3   2       52.41       83.00      3.23 o 
  10   3   2       32.08       48.94      2.89 o 
  11   3   2      107.82      109.04      4.08 o 
  12   3   2      546.49      551.19      9.46 o 
  13   3   2      135.50      140.44      6.59 o 
  14   3   2       13.97       11.73      3.68 o 
  15   3   2        0.00        3.10      3.57 o 
  16   3   2        1.65        0.00      4.68 o 
  17   3   2        9.19        0.00      4.68 o 
  18   3   2       33.02       42.51      6.38 o 
 -18   4   2       10.56        4.25      5.53 o 
 -17   4   2       19.00        1.91      3.61 o 
 -16   4   2        0.04        0.00      3.07 o 
 -15   4   2        1.44        0.00      1.62 o 
 -14   4   2        9.69        7.41      1.73 o 
 -13   4   2      278.49      248.72      3.62 o 
 -12   4   2        2.40        0.00      1.30 o 
 -11   4   2       13.49       12.42      1.39 o 
 -10   4   2        4.50        1.22      1.92 o 
  -9   4   2      162.31      172.21      2.59 o 
  -8   4   2        4.40        5.05      1.44 o 
  -7   4   2      140.75      153.47      2.22 o 
  -6   4   2      205.40      196.77      2.25 o 
  -5   4   2     1016.19     1169.87      8.18 o 
  -4   4   2        0.51        0.24      0.63 o 
  -3   4   2      126.55      181.96      1.92 o 
  -2   4   2      910.51      928.83      6.18 o 
  -1   4   2     5727.91     5904.69     33.06 o 
   0   4   2      394.33      400.27      3.92 o 
   1   4   2      191.80      222.15      3.36 o 
   2   4   2     1155.21     1212.79     10.34 o 
   3   4   2       24.73       18.37      1.20 o 
   4   4   2       93.56      123.08      2.35 o 
   5   4   2      538.79      509.35      6.11 o 
   6   4   2      373.60      406.28      5.27 o 
   7   4   2        3.28        6.33      1.46 o 
   8   4   2       76.99       88.92      3.23 o 
   9   4   2        5.57        2.53      1.84 o 
  10   4   2       16.71       11.70      2.35 o 
  11   4   2      145.39      159.55      4.88 o 
  12   4   2      769.26      795.11     13.15 o 
  13   4   2      371.73      405.64      8.15 o 
  14   4   2       91.26       94.89      5.62 o 
  15   4   2       25.64       38.59      4.48 o 
  16   4   2        0.05        4.68      5.10 o 
  17   4   2       17.38        9.35      5.53 o 
 -17   5   2        2.30        1.70      3.61 o 
 -16   5   2       15.98       21.90      7.01 o 
 -15   5   2       18.01        9.35      3.31 o 
 -14   5   2       14.48        7.00      2.89 o 
 -13   5   2        5.07        4.85      2.01 o 
 -12   5   2      462.54      434.17      7.44 o 
 -11   5   2      163.05      144.94      4.70 o 
 -10   5   2       31.04       31.88      2.04 o 
  -9   5   2       60.97       64.92      1.82 o 
  -8   5   2        6.69        3.35      0.91 o 
  -7   5   2       17.02       20.78      1.06 o 
  -6   5   2       41.82       19.59      1.02 o 
  -5   5   2     1743.04     1838.06     13.17 o 
  -4   5   2     2259.30     2230.99     14.70 o 
  -3   5   2        3.63        0.69      0.71 o 
  -2   5   2     1691.40     1746.69     11.03 o 
  -1   5   2      166.85      199.83      1.94 o 
   0   5   2       19.53       25.24      1.07 o 
   1   5   2      382.94      384.03      4.30 o 
   2   5   2       24.57       19.01      1.41 o 
   3   5   2        0.05        0.16      1.07 o 
   4   5   2     1618.14     1611.34     15.07 o 
   5   5   2      300.13      305.66      4.51 o 
   6   5   2      453.47      425.09      6.21 o 
   7   5   2       53.40       36.16      2.22 o 
   8   5   2        0.63        6.33      2.18 o 
   9   5   2        0.05        0.00      1.84 o 
  10   5   2       20.23       21.64      2.78 o 
  11   5   2        0.93        0.00      5.57 o 
  12   5   2       12.63        7.60      2.59 o 
  13   5   2       31.64       40.83      3.48 o 
  14   5   2       92.17      104.97      6.90 o 
  15   5   2       82.33       87.58      7.65 o 
  16   5   2      174.91      190.07     10.63 o 
  17   5   2        1.12        0.00      5.10 o 
 -16   6   2        0.38        0.00      4.68 o 
 -15   6   2        0.60        0.00      3.15 o 
 -14   6   2       91.60       85.83      5.41 o 
 -13   6   2       19.96       17.44      4.89 o 
 -12   6   2      389.15      359.85     11.49 o 
 -11   6   2       68.93       63.64      3.74 o 
 -10   6   2      542.19      446.71      7.24 o 
  -9   6   2      126.31      138.85      3.64 o 
  -8   6   2      165.75      145.42      2.75 o 
  -7   6   2       89.42       98.23      3.36 o 
  -6   6   2      358.94      377.02      4.90 o 
  -5   6   2      205.17      202.59      2.43 o 
  -4   6   2     1071.66     1110.26      8.45 o 
  -3   6   2      240.96      239.51      2.69 o 
  -2   6   2      225.65      224.01      2.55 o 
  -1   6   2        1.70        0.89      0.71 o 
   0   6   2       50.96       59.68      2.23 o 
   1   6   2      192.06      189.90      2.98 o 
   2   6   2      188.14      183.23      3.04 o 
   3   6   2      341.85      284.56      3.92 o 
   4   6   2        2.42        6.24      1.33 o 
   5   6   2      633.28      623.37      6.76 o 
   6   6   2      431.82      401.80      5.65 o 
   7   6   2      116.76      129.16      4.33 o 
   8   6   2      894.93      913.86     13.07 o 
   9   6   2       16.67        8.23      2.28 o 
  10   6   2       76.17       84.80      3.98 o 
  11   6   2       81.07       81.13      3.94 o 
  12   6   2      294.48      308.32      7.25 o 
  13   6   2       29.42       22.26      3.12 o 
  14   6   2        0.57        0.00      2.75 o 
  15   6   2      213.61      233.29      8.12 o 
  16   6   2       31.22       28.91      6.38 o 
 -15   7   2        0.17        0.00      4.68 o 
 -14   7   2        3.28       10.63      5.10 o 
 -13   7   2        6.25        2.13      4.25 o 
 -12   7   2        4.31        5.50      2.73 o 
 -11   7   2       34.82       31.82      4.02 o 
 -10   7   2       57.02       60.84      3.81 o 
  -9   7   2        7.47       11.04      3.74 o 
  -8   7   2       56.07       52.57      2.88 o 
  -7   7   2       31.45       37.22      2.63 o 
  -6   7   2       36.81       40.59      1.81 o 
  -5   7   2       61.09       60.15      2.00 o 
  -4   7   2       67.98       86.51      2.03 o 
  -3   7   2      899.59      943.28      7.44 o 
  -2   7   2      101.27      102.31      1.86 o 
  -1   7   2        0.09        0.00      0.95 o 
   0   7   2      420.09      459.02      6.28 o 
   1   7   2        0.64        1.71      1.52 o 
   2   7   2       40.60       54.28      2.28 o 
   3   7   2        5.24        7.74      1.63 o 
   4   7   2      113.12       92.10      2.92 o 
   5   7   2        0.44        1.50      1.72 o 
   6   7   2      137.46      134.11      4.52 o 
   7   7   2      945.34      899.25     11.36 o 
   8   7   2        5.53        6.98      2.28 o 
   9   7   2        1.53        8.12      3.60 o 
  10   7   2       11.70       21.03      4.06 o 
  11   7   2      183.27      177.60      5.72 o 
  12   7   2        0.94        0.87      2.96 o 
  13   7   2       28.82       32.90      4.89 o 
  14   7   2       44.79       51.20      4.78 o 
  15   7   2        7.51        3.83      5.95 o 
 -14   8   2        0.57        0.00      4.68 o 
 -13   8   2        4.19        1.70      4.25 o 
 -12   8   2       13.52       12.33      4.68 o 
 -11   8   2        0.01        1.70      4.25 o 
 -10   8   2       77.12       83.40      4.37 o 
  -9   8   2      137.18      130.76      4.25 o 
  -8   8   2      175.59      200.66      5.00 o 
  -7   8   2      617.91      636.95      9.25 o 
  -6   8   2      164.90      162.24      4.26 o 
  -5   8   2      110.42      112.36      3.68 o 
  -4   8   2       28.37       32.51      1.72 o 
  -3   8   2       94.70       99.65      1.96 o 
  -2   8   2      153.68      136.99      2.42 o 
  -1   8   2        1.18        1.22      1.02 o 
   0   8   2        0.80        0.00      1.68 o 
   1   8   2      144.24      137.83      3.57 o 
   2   8   2      207.15      197.46      4.25 o 
   3   8   2      197.32      184.89      3.83 o 
   4   8   2      387.10      370.33      5.66 o 
   5   8   2      427.71      415.33      6.09 o 
   6   8   2       31.14       29.65      2.28 o 
   7   8   2       61.36       48.74      3.56 o 
   8   8   2      185.77      164.01      5.38 o 
   9   8   2      280.76      279.04     10.23 o 
  10   8   2      232.08      222.20     10.17 o 
  11   8   2        1.33        0.00      2.90 o 
  12   8   2        5.57        0.00      3.83 o 
  13   8   2       76.11       82.48      7.65 o 
 -12   9   2       14.78       16.15      5.10 o 
 -11   9   2        4.67        5.95      4.25 o 
 -10   9   2       14.95       18.71      4.68 o 
  -9   9   2       76.38       84.61      6.80 o 
  -8   9   2       27.72       17.31      3.30 o 
  -7   9   2      296.14      345.65      7.64 o 
  -6   9   2      232.25      257.15      6.42 o 
  -5   9   2       22.32       15.52      3.86 o 
  -4   9   2       13.30        6.73      2.57 o 
  -3   9   2      119.70      137.36      6.17 o 
  -2   9   2       15.76       11.77      1.57 o 
  -1   9   2        1.00        1.13      1.38 o 
   0   9   2       43.91       46.16      2.22 o 
   1   9   2        8.50       13.07      2.61 o 
   2   9   2       57.85       60.81      3.19 o 
   3   9   2        4.11        0.00      2.04 o 
   4   9   2      132.62      130.61      3.56 o 
   5   9   2       26.18       18.14      2.23 o 
   6   9   2       24.17       13.89      2.15 o 
   7   9   2      104.60      117.77      4.92 o 
   8   9   2        0.28        0.00      2.96 o 
   9   9   2        0.47        0.61      2.90 o 
  10   9   2        0.82        0.00      3.83 o 
  11   9   2        2.28        0.00      4.25 o 
  -9  10   2        1.07        0.00      4.25 o 
  -8  10   2      122.09      127.98      8.08 o 
  -7  10   2       67.17       84.18      6.80 o 
  -6  10   2       10.96        8.93      3.83 o 
  -5  10   2       19.58       23.04      5.31 o 
  -4  10   2       11.33       12.31      3.00 o 
  -3  10   2       30.91       45.92      7.23 o 
  -2  10   2       23.00       12.33      5.95 o 
  -1  10   2      119.15      102.45      4.38 o 
   0  10   2       77.72       85.86      8.93 o 
   1  10   2      357.49      343.66      8.26 o 
   2  10   2       55.08       55.70      3.93 o 
   3  10   2        1.22        2.75      2.57 o 
   4  10   2        5.53        1.53      2.83 o 
   5  10   2        5.26        2.00      3.24 o 
   6  10   2        2.11        1.90      2.46 o 
   7  10   2       16.98       17.59      3.46 o 
   8  10   2        9.98        0.85      4.25 o 
   9  10   2        6.77        8.08      4.68 o 
  -6  11   2        1.56        0.00      3.40 o 
   1  11   2       22.46       17.01      3.40 o 
   2  11   2       14.96       12.33      3.83 o 
   3  11   2        4.88        0.00      3.40 o 
   4  11   2       39.45       39.54      5.10 o 
   5  11   2       18.38       20.41      4.25 o 
 -19   1   3       10.34       20.72      3.91 o 
 -18   1   3        3.28        1.24      3.45 o 
 -17   1   3        4.86        0.00      2.68 o 
 -16   1   3      146.94      130.93      6.38 o 
 -15   1   3       73.38       66.32      3.19 o 
 -14   1   3      213.10      197.61      4.63 o 
 -13   1   3       46.00       39.74      3.80 o 
 -12   1   3      456.28      439.66      6.62 o 
 -11   1   3      394.08      369.33      5.04 o 
 -10   1   3        3.17       12.24      2.33 o 
  -9   1   3     1865.88     1807.09     14.05 o 
  -8   1   3     1887.33     2041.59     14.64 o 
  -7   1   3       75.59       64.52      1.43 o 
  -6   1   3      461.78      440.91      3.56 o 
  -5   1   3     2741.98     2509.67     15.58 o 
  -4   1   3       10.24        4.46      0.69 o 
  -3   1   3      127.67      150.71      1.49 o 
  -2   1   3        0.48        0.00      0.43 o 
  -1   1   3      803.69      792.83      5.12 o 
   0   1   3     1172.27     1256.57     16.14 o 
   1   1   3     9535.89     9841.45     60.73 o 
   2   1   3      101.95       98.34      1.18 o 
   3   1   3      236.85      226.19      2.02 o 
   4   1   3     1084.01     1065.42      7.70 o 
   5   1   3       53.68       51.87      1.15 o 
   6   1   3      142.63      180.48      1.94 o 
   7   1   3       22.68       16.09      0.81 o 
   8   1   3      702.25      716.95      5.79 o 
   9   1   3      498.54      504.05      5.20 o 
  10   1   3        1.42        0.00      1.14 o 
  11   1   3     1422.16     1357.75     16.92 o 
  12   1   3      866.33      813.70      9.71 o 
  13   1   3      103.93       72.47      2.78 o 
  14   1   3      247.56      253.25      4.66 o 
  15   1   3        0.89        0.00      2.28 o 
  16   1   3      149.79      166.62      4.84 o 
  17   1   3       20.70       44.56      3.75 o 
  18   1   3        0.41        0.16      2.84 o 
 -19   2   3        0.01        0.00      3.45 o 
 -18   2   3       51.43       44.62     14.46 o 
 -17   2   3       12.26       14.64      3.45 o 
 -16   2   3       20.05       14.94      2.86 o 
 -15   2   3       47.18       45.99      3.05 o 
 -14   2   3       23.75       20.80      2.14 o 
 -13   2   3      294.77      281.68      4.76 o 
 -12   2   3      143.84      144.61      3.42 o 
 -11   2   3        2.73        0.04      1.91 o 
 -10   2   3      140.86      135.12      2.47 o 
  -9   2   3      427.37      421.95      4.16 o 
  -8   2   3       36.29       42.39      1.25 o 
  -7   2   3       75.70       84.51      1.54 o 
  -6   2   3      328.16      343.27      3.03 o 
  -5   2   3       88.59       78.96      1.35 o 
  -4   2   3      433.38      372.15      2.75 o 
  -3   2   3       25.55       29.73      0.76 o 
  -2   2   3       47.04       30.80      0.76 o 
  -1   2   3     1225.83     1055.00      6.65 o 
   0   2   3     6651.09     6905.86     45.28 o 
   1   2   3      235.71      235.35      2.74 o 
   2   2   3     3988.72     4034.33     33.94 o 
   3   2   3      893.08      981.67      9.21 o 
   4   2   3      422.29      415.50      6.73 o 
   5   2   3        1.24        2.06      1.01 o 
   6   2   3       28.43       30.95      1.51 o 
   7   2   3      109.65       86.60      2.40 o 
   8   2   3       78.77       97.79      2.05 o 
   9   2   3        0.01        0.00      1.20 o 
  10   2   3       84.11       87.77      2.54 o 
  11   2   3       62.55       55.85      2.24 o 
  12   2   3       29.65       25.49      2.26 o 
  13   2   3      283.54      280.63      5.52 o 
  14   2   3      482.98      490.69      7.95 o 
  15   2   3        5.62        3.39      2.13 o 
  16   2   3        2.94        3.62      3.37 o 
  17   2   3       73.92       62.92      6.38 o 
  18   2   3        8.04       17.43      5.53 o 
 -18   3   3       35.15       38.49      4.08 o 
 -17   3   3      426.30      410.90      9.69 o 
 -16   3   3        0.17        1.63      2.22 o 
 -15   3   3        2.35        0.00      2.01 o 
 -14   3   3      175.26      183.53      3.95 o 
 -13   3   3      477.98      452.13      6.14 o 
 -12   3   3        0.04        0.02      2.25 o 
 -11   3   3        8.92        9.64      1.46 o 
 -10   3   3      523.57      527.35      5.83 o 
  -9   3   3      232.96      219.79      3.05 o 
  -8   3   3       37.61       35.77      1.32 o 
  -7   3   3      202.77      239.63      2.52 o 
  -6   3   3      792.79      765.23      6.23 o 
  -5   3   3      530.62      492.36      3.87 o 
  -4   3   3       58.28       60.07      1.28 o 
  -3   3   3     1080.15     1171.39      8.00 o 
  -2   3   3       42.33       42.51      0.98 o 
  -1   3   3      606.61      582.82      4.02 o 
   0   3   3      399.74      414.70      3.83 o 
   1   3   3      505.88      613.91      5.81 o 
   2   3   3     7181.69     7843.43     60.06 o 
   3   3   3      150.68      132.53      2.33 o 
   4   3   3      233.05      228.69      3.14 o 
   5   3   3     2464.33     2561.79     25.35 o 
   6   3   3     3217.72     3281.70     32.16 o 
   7   3   3       13.79       11.22      1.49 o 
   8   3   3       98.92       76.86      3.79 o 
   9   3   3      103.75       85.32      3.33 o 
  10   3   3      125.90      119.80      4.94 o 
  11   3   3        7.74        8.78      3.64 o 
  12   3   3       87.73       77.53      3.78 o 
  13   3   3      178.62      155.83      6.23 o 
  14   3   3      292.24      322.39     13.61 o 
  15   3   3      181.37      243.90      7.86 o 
  16   3   3        0.45        4.68      4.68 o 
  17   3   3       74.70      102.89      8.08 o 
 -18   4   3       75.66       84.60     10.32 o 
 -17   4   3        0.30        0.00      2.50 o 
 -16   4   3       86.56       98.59      4.25 o 
 -15   4   3        0.06        0.00      2.35 o 
 -14   4   3       23.70       23.15      2.47 o 
 -13   4   3        0.06        0.00      2.14 o 
 -12   4   3      211.92      224.35      3.61 o 
 -11   4   3        9.60        7.75      1.46 o 
 -10   4   3      246.60      269.08      3.77 o 
  -9   4   3      401.53      424.87      4.62 o 
  -8   4   3      250.72      239.62      3.42 o 
  -7   4   3      403.69      417.69      4.10 o 
  -6   4   3      234.41      267.31      2.67 o 
  -5   4   3      170.26      214.04      2.31 o 
  -4   4   3     3432.86     3469.73     22.23 o 
  -3   4   3      768.53      766.89      5.35 o 
  -2   4   3       87.79      108.05      1.49 o 
  -1   4   3        1.05       13.97      0.69 o 
   0   4   3      985.15     1114.53     10.35 o 
   1   4   3     1226.92     1479.29     12.28 o 
   2   4   3       88.39      120.06      2.35 o 
   3   4   3     1799.30     1713.69     14.74 o 
   4   4   3      167.11      155.00      2.76 o 
   5   4   3     3565.91     3853.54     37.75 o 
   6   4   3       75.64       93.47      2.73 o 
   7   4   3       70.63       64.20      3.02 o 
   8   4   3      142.19      113.44      3.91 o 
   9   4   3       54.01       52.68      2.98 o 
  10   4   3      153.08      174.83      4.93 o 
  11   4   3        2.75        4.06      2.23 o 
  12   4   3       13.95       12.76      2.59 o 
  13   4   3      277.32      281.31      6.76 o 
  14   4   3      253.94      286.48      8.78 o 
  15   4   3       10.21        9.78      5.95 o 
  16   4   3        5.13       20.41      5.53 o 
  17   4   3        0.99        4.68      5.10 o 
 -17   5   3        5.79        9.14      4.46 o 
 -16   5   3       79.62       78.66      5.41 o 
 -15   5   3       20.05       20.49      2.54 o 
 -14   5   3        5.23        1.46      2.17 o 
 -13   5   3        2.61        0.00      1.51 o 
 -12   5   3       14.96       22.70      1.55 o 
 -11   5   3      119.55      111.02      2.46 o 
 -10   5   3        0.66        0.00      1.27 o 
  -9   5   3      176.26      161.34      2.55 o 
  -8   5   3     1457.11     1414.84     10.81 o 
  -7   5   3      120.90      157.80      2.41 o 
  -6   5   3       34.78       40.37      1.40 o 
  -5   5   3        0.09        0.20      1.22 o 
  -4   5   3     3229.88     3311.01     20.19 o 
  -3   5   3     2518.03     2535.15     15.63 o 
  -2   5   3     3279.57     3101.26     19.99 o 
  -1   5   3        0.05        0.97      0.75 o 
   0   5   3      830.79      952.80      9.23 o 
   1   5   3       96.78      111.02      2.30 o 
   2   5   3     1458.63     1397.50     12.02 o 
   3   5   3        0.22        0.89      1.13 o 
   4   5   3      272.69      208.33      3.60 o 
   5   5   3       82.42       78.20      2.49 o 
   6   5   3       62.12       56.75      2.64 o 
   7   5   3      441.57      461.01      8.38 o 
   8   5   3       77.84       86.93      3.73 o 
   9   5   3      177.44      223.51      5.68 o 
  10   5   3      479.78      442.53      8.21 o 
  11   5   3        7.68        9.52      2.53 o 
  12   5   3       11.68       11.29      2.61 o 
  13   5   3       13.26        6.23      2.68 o 
  14   5   3      131.99      150.49      5.48 o 
  15   5   3        7.69        0.43      4.68 o 
 -16   6   3        0.39        0.00      6.80 o 
 -15   6   3       13.38       17.18      3.87 o 
 -14   6   3       83.72      100.31      4.86 o 
 -13   6   3       20.18       29.69      2.99 o 
 -12   6   3        5.00        5.64      2.73 o 
 -11   6   3       90.92       86.24      3.14 o 
 -10   6   3      108.71      113.64      2.52 o 
  -9   6   3       82.49       82.19      1.95 o 
  -8   6   3       18.13       12.44      1.27 o 
  -7   6   3       11.94       18.00      1.31 o 
  -6   6   3      176.78      151.15      2.44 o 
  -5   6   3      226.34      212.05      2.66 o 
  -4   6   3      330.66      346.94      3.58 o 
  -3   6   3     1286.23     1200.36      9.10 o 
  -2   6   3      450.28      427.47      4.40 o 
  -1   6   3       90.63       99.09      2.02 o 
   0   6   3      826.54      723.18      7.68 o 
   1   6   3      323.02      285.36      4.17 o 
   2   6   3       87.65       83.42      2.29 o 
   3   6   3      278.53      327.48      4.35 o 
   4   6   3      209.31      190.88      3.42 o 
   5   6   3      366.22      375.37      5.25 o 
   6   6   3       22.82       20.98      1.97 o 
   7   6   3      118.11      137.59      4.36 o 
   8   6   3      213.38      212.92      5.46 o 
   9   6   3       47.07       45.20      3.23 o 
  10   6   3        3.05        0.00      2.31 o 
  11   6   3        4.17        0.91      2.48 o 
  12   6   3        0.45        1.81      3.28 o 
  13   6   3       10.35       18.72      4.41 o 
  14   6   3        2.22        0.00      5.53 o 
  15   6   3       15.35       25.24      4.18 o 
 -15   7   3       27.16       30.18      6.38 o 
 -14   7   3       17.72       11.48      5.53 o 
 -13   7   3       40.74       45.07      5.95 o 
 -12   7   3        7.45        4.41      2.94 o 
 -11   7   3       60.09       66.90      4.19 o 
 -10   7   3      222.24      225.24      6.31 o 
  -9   7   3      118.10      116.11      3.91 o 
  -8   7   3     1437.09     1436.16     14.18 o 
  -7   7   3       32.64       32.99      1.54 o 
  -6   7   3     1707.49     1648.49     13.19 o 
  -5   7   3      641.36      654.21      6.11 o 
  -4   7   3      310.20      296.46      3.50 o 
  -3   7   3       82.86       85.72      1.83 o 
  -2   7   3        2.94        1.75      1.22 o 
  -1   7   3      121.65      134.87      2.98 o 
   0   7   3      206.13      215.68      4.09 o 
   1   7   3       95.19       99.31      3.19 o 
   2   7   3      169.61      188.90      3.79 o 
   3   7   3      304.75      301.97      4.80 o 
   4   7   3       81.35       81.94      2.90 o 
   5   7   3     1040.25     1033.53     10.20 o 
   6   7   3       96.84       76.61      2.86 o 
   7   7   3      144.53      135.33      4.09 o 
   8   7   3       24.28       30.19      2.98 o 
   9   7   3       15.00       17.73      2.76 o 
  10   7   3       10.94       12.05      3.37 o 
  11   7   3       43.53       53.70      4.98 o 
  12   7   3       41.90       33.18      4.25 o 
  13   7   3        0.49        0.00      3.15 o 
  14   7   3        3.81        4.04      8.72 o 
 -13   8   3        3.48        3.40      4.68 o 
 -12   8   3        8.44        0.00      4.25 o 
 -11   8   3        3.32        7.38      3.68 o 
 -10   8   3        1.07        0.00      2.73 o 
  -9   8   3      172.26      170.92      4.90 o 
  -8   8   3       46.51       59.77      3.21 o 
  -7   8   3        0.14        1.36      2.07 o 
  -6   8   3       42.27       43.22      2.10 o 
  -5   8   3       23.27       15.42      1.29 o 
  -4   8   3        2.89        9.59      1.12 o 
  -3   8   3        0.27        0.00      0.98 o 
  -2   8   3       31.37       23.81      1.48 o 
  -1   8   3       42.56       38.33      2.46 o 
   0   8   3       10.66        9.72      1.72 o 
   1   8   3        0.21        0.00      1.52 o 
   2   8   3      153.39      148.71      3.77 o 
   3   8   3       26.83       21.97      2.00 o 
   4   8   3      128.95      140.83      3.61 o 
   5   8   3       96.80       90.48      3.17 o 
   6   8   3       13.87        5.81      2.19 o 
   7   8   3      224.55      260.98      6.60 o 
   8   8   3       60.08       47.46      3.74 o 
   9   8   3        0.21        1.70      2.68 o 
  10   8   3      157.67      161.76      7.65 o 
  11   8   3       19.90       15.29      3.68 o 
  12   8   3        5.75        6.52      3.37 o 
  13   8   3       17.79       21.66      4.68 o 
 -12   9   3       23.89       22.96      5.53 o 
 -11   9   3       57.38       87.58      7.23 o 
 -10   9   3       12.12       17.43      4.68 o 
  -9   9   3        0.09        0.00      3.40 o 
  -8   9   3        2.14        3.20      3.96 o 
  -7   9   3        0.40        0.00      2.79 o 
  -6   9   3      927.66      915.56     13.65 o 
  -5   9   3      761.38      720.04     11.20 o 
  -4   9   3       11.38        7.90      1.96 o 
  -3   9   3       29.00       32.49      2.25 o 
  -2   9   3        0.96        0.71      1.76 o 
  -1   9   3       22.72       28.94      2.34 o 
   0   9   3       12.20       11.93      2.21 o 
   1   9   3       24.21       24.69      3.21 o 
   2   9   3      849.68      852.83     12.49 o 
   3   9   3      717.51      669.11     10.59 o 
   4   9   3       49.36       56.26      3.07 o 
   5   9   3       10.87       17.58      2.16 o 
   6   9   3       57.94       49.98      3.31 o 
   7   9   3        8.93        7.91      2.76 o 
   8   9   3        1.04        0.00      2.75 o 
   9   9   3        2.37        2.32      3.15 o 
  10   9   3       14.48       23.81      5.10 o 
  11   9   3        0.11        0.00      3.83 o 
  -9  10   3       11.43       14.03      5.10 o 
  -8  10   3       62.82       62.50      5.95 o 
  -7  10   3       61.18       71.43      5.95 o 
  -6  10   3      112.75      125.00      6.80 o 
  -5  10   3       42.45       53.14      4.68 o 
  -4  10   3       22.80       25.93      6.80 o 
  -3  10   3       68.08       84.18      8.50 o 
  -2  10   3       34.03       41.98      3.38 o 
  -1  10   3       24.50       26.67      4.04 o 
   0  10   3        7.41       13.17      9.99 o 
   1  10   3       17.80       17.58      3.28 o 
   2  10   3        3.19        2.92      2.90 o 
   3  10   3       27.79       26.89      3.54 o 
   4  10   3       24.40       27.76      3.77 o 
   5  10   3        0.00        0.00      8.50 o 
   6  10   3       19.85       17.86      4.68 o 
   7  10   3       32.68       35.29      5.10 o 
   8  10   3      119.33      105.45      7.65 o 
   0  11   3       52.36       61.65      4.68 o 
   1  11   3       15.47       18.28      3.83 o 
   2  11   3        4.15        2.13      3.40 o 
   3  11   3        4.14        0.00      2.98 o 
   4  11   3       40.95       53.14      5.10 o 
   5  11   3        3.23        0.00      3.40 o 
 -19   0   4       34.23       33.59      6.38 o 
 -18   0   4       13.55       16.58      5.10 o 
 -17   0   4      100.37      112.05      6.33 o 
 -16   0   4        2.01        0.00      5.53 o 
 -15   0   4      245.79      261.12     10.63 o 
 -14   0   4      965.31      958.90     22.99 o 
 -13   0   4     2293.44     2240.60     32.14 o 
 -12   0   4       28.55       27.27      3.31 o 
 -11   0   4      289.35      310.57      7.22 o 
 -10   0   4       68.83       81.32      3.91 o 
  -9   0   4        0.32        0.00      1.80 o 
  -8   0   4       17.70       11.26      2.14 o 
  -7   0   4      146.28      173.71      3.83 o 
  -6   0   4     3498.55     3461.26     38.16 o 
  -5   0   4      115.78      136.77      8.40 o 
  -4   0   4     2160.83     2002.17     19.75 o 
  -3   0   4     1695.76     1536.52     13.57 o 
  -2   0   4     7829.36     7685.71     58.83 o 
  -1   0   4      354.24      365.64      3.85 o 
   0   0   4     5847.96     5308.98     44.29 o 
   1   0   4     1326.46     1352.88     12.02 o 
   2   0   4        0.25        4.61      0.66 o 
   3   0   4     5912.99     6365.94     53.62 o 
   4   0   4      373.53      328.98      3.72 o 
   5   0   4      239.44      255.71      3.26 o 
   6   0   4      949.83      869.37     15.41 o 
   7   0   4     1205.19     1228.32     11.56 o 
   8   0   4      501.65      636.49      6.85 o 
   9   0   4        4.09        4.77      1.80 o 
  10   0   4        0.68        5.66      1.84 o 
  11   0   4      494.09      440.65      7.27 o 
  12   0   4     3969.09     4263.35     58.79 o 
  13   0   4      401.27      383.46      8.79 o 
  14   0   4      310.50      266.05     15.31 o 
  15   0   4       13.39       28.53      3.85 o 
  16   0   4        8.73        6.16      3.28 o 
  17   0   4        5.79        0.00      3.83 o 
  18   0   4      170.40      223.24      9.35 o 
 -19   1   4        1.08        0.04      4.04 o 
 -18   1   4        5.67        0.00      4.89 o 
 -17   1   4        6.55        6.41      2.92 o 
 -16   1   4      414.62      427.47      7.35 o 
 -15   1   4       10.60        8.10      2.39 o 
 -14   1   4       71.41       78.20      2.99 o 
 -13   1   4      909.43      885.61      9.91 o 
 -12   1   4      389.76      382.00      5.08 o 
 -11   1   4      206.54      185.63      3.55 o 
 -10   1   4       52.51       62.83      2.23 o 
  -9   1   4       60.78       52.38      1.57 o 
  -8   1   4      136.15      126.55      2.15 o 
  -7   1   4       80.57      102.34      1.70 o 
  -6   1   4       84.41      121.85      1.77 o 
  -5   1   4      100.63      114.48      1.63 o 
  -4   1   4     1250.54     1112.97      7.31 o 
  -3   1   4       55.48       66.71      0.96 o 
  -2   1   4       83.71       91.71      1.21 o 
  -1   1   4      251.76      200.55      1.58 o 
   0   1   4        0.01        0.55      0.55 o 
   1   1   4     1250.88     1134.08      8.06 o 
   2   1   4      411.57      377.14      3.09 o 
   3   1   4      118.91      135.45      1.55 o 
   4   1   4      384.41      399.33      3.32 o 
   5   1   4        1.64        0.00      0.69 o 
   6   1   4       56.19       59.08      1.30 o 
   7   1   4      160.83      150.11      1.84 o 
   8   1   4       39.83       40.02      1.41 o 
   9   1   4      169.43      176.49      2.64 o 
  10   1   4      174.39      172.40      3.30 o 
  11   1   4      148.06      148.59      3.69 o 
  12   1   4        4.33        0.17      2.84 o 
  13   1   4       43.19       36.03      2.11 o 
  14   1   4       21.20       33.90      3.80 o 
  15   1   4      198.65      187.54      4.85 o 
  16   1   4        4.51        0.00      2.43 o 
  17   1   4       32.69       38.98      3.61 o 
  18   1   4       30.26       14.88      5.10 o 
 -18   2   4        0.91        0.00      3.37 o 
 -17   2   4        3.86        0.00      3.27 o 
 -16   2   4      381.28      380.93      6.89 o 
 -15   2   4      409.15      387.12      7.91 o 
 -14   2   4      224.77      207.72      4.30 o 
 -13   2   4        2.91        0.00      2.02 o 
 -12   2   4      160.21      172.66      4.08 o 
 -11   2   4      807.97      830.78      9.14 o 
 -10   2   4        9.78       10.64      1.41 o 
  -9   2   4      207.84      198.27      2.75 o 
  -8   2   4        0.00        2.63      1.04 o 
  -7   2   4     2278.84     2319.91     14.84 o 
  -6   2   4       29.13       39.74      1.30 o 
  -5   2   4       44.60       46.68      1.13 o 
  -4   2   4     1032.61     1097.83      6.98 o 
  -3   2   4       20.07       28.56      0.84 o 
  -2   2   4      394.90      383.85      3.12 o 
  -1   2   4      416.97      320.99      2.83 o 
   0   2   4       17.80       40.57      1.04 o 
   1   2   4      857.13      793.71      9.13 o 
   2   2   4     1582.65     1547.27     13.85 o 
   3   2   4        0.80        0.60      0.95 o 
   4   2   4      528.81      480.52      5.47 o 
   5   2   4        1.22        1.14      1.09 o 
   6   2   4       19.20       26.66      1.55 o 
   7   2   4      921.46     1021.86     10.33 o 
   8   2   4      378.87      407.26      6.69 o 
   9   2   4        7.65        2.19      1.84 o 
  10   2   4       74.78       57.58      2.98 o 
  11   2   4      916.02      946.18     12.18 o 
  12   2   4      230.91      279.27      5.06 o 
  13   2   4      227.41      213.49     10.63 o 
  14   2   4       99.11       94.04      5.31 o 
  15   2   4       22.05       10.22      3.37 o 
  16   2   4       13.96        9.83      3.68 o 
  17   2   4        4.30        7.23      4.68 o 
 -18   3   4       35.89       32.38      4.18 o 
 -17   3   4       65.69       78.70      4.19 o 
 -16   3   4       19.57       28.06      2.84 o 
 -15   3   4       24.30       27.53      2.66 o 
 -14   3   4       88.01       92.84      3.25 o 
 -13   3   4       19.08       13.26      2.46 o 
 -12   3   4       67.98       61.23      2.60 o 
 -11   3   4       57.34       69.86      3.26 o 
 -10   3   4       35.54       26.77      2.00 o 
  -9   3   4        0.08        0.00      1.13 o 
  -8   3   4      307.37      340.59      3.69 o 
  -7   3   4      119.10      194.94      2.33 o 
  -6   3   4      278.31      268.90      2.71 o 
  -5   3   4       38.01       57.21      1.39 o 
  -4   3   4      757.31      676.87      4.64 o 
  -3   3   4      256.40      271.91      2.41 o 
  -2   3   4     1253.40     1354.64      8.28 o 
  -1   3   4      271.69      265.22      2.37 o 
   0   3   4       17.08       20.19      1.36 o 
   1   3   4     1111.56     1151.13     11.51 o 
   2   3   4      100.30      119.37      2.28 o 
   3   3   4      207.56      198.54      2.94 o 
   4   3   4      356.20      365.32      4.63 o 
   5   3   4     1016.37     1036.71     11.53 o 
   6   3   4        8.71        8.89      1.33 o 
   7   3   4        1.83        0.20      1.68 o 
   8   3   4      423.83      392.28      6.79 o 
   9   3   4       57.25       42.10      2.73 o 
  10   3   4        2.06        1.16      4.24 o 
  11   3   4       13.24       25.91      2.84 o 
  12   3   4       28.15       13.91      4.04 o 
  13   3   4       19.59       11.09      3.57 o 
  14   3   4      471.55      429.08     10.60 o 
  15   3   4       25.31       22.96      6.38 o 
  16   3   4        9.78       11.90      4.68 o 
  17   3   4        6.73       20.41      5.53 o 
 -17   4   4       12.39       16.30      3.06 o 
 -16   4   4       63.36       59.41      3.69 o 
 -15   4   4        8.28        5.63      2.33 o 
 -14   4   4        9.69        4.89      2.70 o 
 -13   4   4       35.19       37.40      2.36 o 
 -12   4   4       75.67       79.08      2.74 o 
 -11   4   4     1063.39     1018.07     10.75 o 
 -10   4   4      196.13      214.89      3.93 o 
  -9   4   4        1.23        0.00      1.23 o 
  -8   4   4      309.09      320.59      3.65 o 
  -7   4   4      156.32      160.23      2.30 o 
  -6   4   4      880.08      842.58      6.89 o 
  -5   4   4       10.73        8.16      0.97 o 
  -4   4   4        5.64        0.00      0.80 o 
  -3   4   4      899.72      910.50      6.24 o 
  -2   4   4     5676.59     5730.47     32.23 o 
  -1   4   4      513.42      565.87      4.48 o 
   0   4   4     1446.96     1438.63     13.06 o 
   1   4   4        1.71        0.00      0.95 o 
   2   4   4      197.15      207.94      3.36 o 
   3   4   4      159.19      150.85      3.06 o 
   4   4   4     2382.09     2405.68     19.93 o 
   5   4   4      210.81      163.46      3.55 o 
   6   4   4       48.09       46.09      2.53 o 
   7   4   4      500.67      518.81      8.26 o 
   8   4   4       37.10       43.14      2.96 o 
   9   4   4      363.71      353.65      6.78 o 
  10   4   4      347.28      320.91      6.67 o 
  11   4   4      130.23      129.40      4.47 o 
  12   4   4        8.17       17.55      2.78 o 
  13   4   4       66.18       63.94      7.44 o 
  14   4   4       22.75       11.84      3.77 o 
  15   4   4       53.93       51.02      6.38 o 
  17   4   4        2.59        8.93      5.10 o 
 -17   5   4        3.80        5.49      3.87 o 
 -16   5   4       34.92       34.87      3.38 o 
 -15   5   4       38.83       41.76      3.01 o 
 -14   5   4        9.28        7.57      2.35 o 
 -13   5   4        1.41        0.29      2.33 o 
 -12   5   4       31.48       28.78      2.02 o 
 -11   5   4       49.52       49.06      2.17 o 
 -10   5   4        2.71        6.06      1.44 o 
  -9   5   4      271.66      284.97      3.60 o 
  -8   5   4     1163.87     1127.01      9.71 o 
  -7   5   4      249.11      280.43      3.54 o 
  -6   5   4      130.32      152.25      2.40 o 
  -5   5   4      733.34      798.09      7.10 o 
  -4   5   4      575.90      638.60      5.11 o 
  -3   5   4     1492.76     1627.04     11.09 o 
  -2   5   4      292.84      265.56      2.67 o 
  -1   5   4      382.81      446.82      5.07 o 
   0   5   4      333.41      356.07      4.54 o 
   1   5   4      347.63      384.81      4.46 o 
   2   5   4      505.98      498.70      5.39 o 
   3   5   4      553.26      548.35      6.53 o 
   4   5   4        2.61        0.94      1.39 o 
   5   5   4      163.00      170.76      3.60 o 
   6   5   4     1479.75     1512.25     18.92 o 
   7   5   4     1528.29     1585.68     19.82 o 
   8   5   4      653.74      627.80     10.13 o 
   9   5   4      451.72      404.76      7.59 o 
  10   5   4       33.53       38.21      4.42 o 
  11   5   4       63.48       68.74      3.73 o 
  12   5   4        0.11        0.94      2.61 o 
  13   5   4        8.39        2.90      2.78 o 
  14   5   4        2.12        4.14      3.57 o 
  15   5   4        7.79        2.13      5.10 o 
  16   5   4       36.92       63.35      7.23 o 
 -16   6   4       18.20       31.85     12.33 o 
 -15   6   4       16.75       15.75      4.05 o 
 -14   6   4       16.00       22.56      4.18 o 
 -13   6   4        1.71        2.94      3.00 o 
 -12   6   4        3.99        4.00      1.67 o 
 -11   6   4       31.76       32.91      2.10 o 
 -10   6   4       45.61       50.26      2.03 o 
  -9   6   4        2.66        1.17      1.35 o 
  -8   6   4      251.11      265.09      3.61 o 
  -7   6   4      106.80      105.65      2.36 o 
  -6   6   4       50.86       49.60      1.76 o 
  -5   6   4        2.44        0.70      1.16 o 
  -4   6   4        7.70       10.73      1.25 o 
  -3   6   4       30.15       34.45      1.41 o 
  -2   6   4     1201.58     1234.38      9.99 o 
  -1   6   4       41.03       36.46      1.64 o 
   0   6   4      107.09       82.35      2.45 o 
   1   6   4      535.39      494.87      6.03 o 
   2   6   4      252.81      242.62      3.63 o 
   3   6   4      192.81      171.03      3.18 o 
   4   6   4        4.16        2.47      1.75 o 
   5   6   4      151.14      137.42      3.43 o 
   6   6   4      257.33      220.16      5.52 o 
   7   6   4     1853.81     1826.44     22.83 o 
   8   6   4       22.93       27.84      2.92 o 
   9   6   4      115.43      134.98      5.46 o 
  10   6   4       24.27       10.90      2.78 o 
  11   6   4        0.65        0.00      2.36 o 
  12   6   4       20.64       32.33      3.53 o 
  13   6   4       59.88       60.48      6.59 o 
  14   6   4       42.71       45.19      4.48 o 
  15   6   4        4.52        0.00      3.45 o 
 -15   7   4        9.66        8.08      5.53 o 
 -14   7   4        7.76       15.73      5.53 o 
 -13   7   4       75.12       77.38      7.23 o 
 -12   7   4       12.09       19.44      3.35 o 
 -11   7   4      265.42      251.82      7.73 o 
 -10   7   4      151.68      159.50      2.95 o 
  -9   7   4      274.36      266.28      3.50 o 
  -8   7   4      743.29      742.21      7.01 o 
  -7   7   4      984.12     1003.33      8.84 o 
  -6   7   4      150.47      152.71      3.43 o 
  -5   7   4      789.40      819.35      7.45 o 
  -4   7   4      725.08      670.87      6.95 o 
  -3   7   4      401.24      426.99      4.46 o 
  -2   7   4      109.29      107.41      2.67 o 
  -1   7   4       77.38       71.08      3.14 o 
   0   7   4        6.62       10.07      2.09 o 
   1   7   4        5.67        3.58      1.72 o 
   2   7   4      335.25      328.98      5.07 o 
   3   7   4        1.08        2.94      1.78 o 
   4   7   4      483.62      479.66      5.91 o 
   5   7   4       34.42       23.63      2.16 o 
   6   7   4      228.51      214.99      4.39 o 
   7   7   4        6.92        1.09      4.15 o 
   8   7   4       11.51       15.68      2.56 o 
   9   7   4       86.15       93.28      4.45 o 
  10   7   4        4.77        5.96      3.41 o 
  11   7   4        0.87        0.00      2.78 o 
  12   7   4        5.49        3.77      3.40 o 
  13   7   4       34.17       48.48      4.78 o 
  14   7   4        7.08        3.91      3.75 o 
 -13   8   4       14.47       15.30      5.53 o 
 -12   8   4        6.82        9.35      4.68 o 
 -11   8   4        2.19        0.81      3.61 o 
 -10   8   4       19.82       22.11      3.16 o 
  -9   8   4        1.95        2.70      2.56 o 
  -8   8   4        0.98        1.08      2.15 o 
  -7   8   4        0.03        0.00      1.39 o 
  -6   8   4        5.79        6.11      1.30 o 
  -5   8   4      947.74      919.07      8.15 o 
  -4   8   4      539.61      546.40      5.43 o 
  -3   8   4       23.30       27.94      1.84 o 
  -2   8   4       39.03       40.77      2.53 o 
  -1   8   4       27.59       34.28      2.57 o 
   0   8   4      200.24      186.62      4.69 o 
   1   8   4       18.45       17.76      2.31 o 
   2   8   4        4.07        2.43      1.98 o 
   3   8   4        4.93        7.18      3.31 o 
   4   8   4      934.26      896.63     10.28 o 
   5   8   4      163.25      147.26      4.34 o 
   6   8   4       90.69       81.15      3.57 o 
   7   8   4        4.94        6.41      2.56 o 
   8   8   4       13.88       17.64      2.93 o 
   9   8   4        1.33        0.93      3.29 o 
  10   8   4       32.92       37.28      3.59 o 
  11   8   4       17.26       10.50      3.57 o 
  12   8   4        2.00        0.00      3.27 o 
 -11   9   4        0.24        0.00      4.25 o 
 -10   9   4       23.77       24.23      5.10 o 
  -9   9   4        2.43        0.00      4.25 o 
  -8   9   4       36.14       22.15      4.25 o 
  -7   9   4       31.32       34.86      3.40 o 
  -6   9   4       31.68       32.12      3.14 o 
  -5   9   4       74.46       98.19      3.11 o 
  -4   9   4       17.34       19.58      2.23 o 
  -3   9   4        2.58        0.90      2.24 o 
  -2   9   4       27.21       26.40      6.16 o 
  -1   9   4       86.35       89.57      4.48 o 
   0   9   4        0.15        0.00      1.95 o 
   1   9   4       99.43       81.15      3.64 o 
   2   9   4      147.21      147.54      4.67 o 
   3   9   4        7.44        9.96      2.43 o 
   4   9   4        2.73        3.70      2.15 o 
   5   9   4       79.37       75.08      4.11 o 
   6   9   4       35.42       38.52      3.50 o 
   7   9   4        0.55        4.25      3.83 o 
   8   9   4        8.85        6.80      4.25 o 
   9   9   4       77.23       77.38      6.80 o 
  10   9   4        4.58        7.23      4.25 o 
  -9  10   4        8.24        7.23      4.68 o 
  -8  10   4       23.04       33.59      5.10 o 
  -7  10   4       15.55       19.56      4.25 o 
  -6  10   4        0.16        0.00      3.40 o 
  -3  10   4      186.83      207.94      7.65 o 
  -2  10   4       28.34       21.25      3.00 o 
  -1  10   4        9.48        5.24      2.66 o 
   0  10   4        1.36        2.86      2.95 o 
   1  10   4      143.13      141.55      5.90 o 
   2  10   4       14.72       14.38      3.28 o 
   3  10   4        8.23        3.58      2.90 o 
   4  10   4       69.54       73.55      5.95 o 
   5  10   4        3.85        0.00      3.40 o 
   6  10   4        7.45       13.60      4.68 o 
   7  10   4        1.27        0.00      3.40 o 
   8  10   4       24.78       34.44      5.53 o 
  -1  11   4        0.08        1.28      2.98 o 
   0  11   4        3.00        0.85      3.40 o 
   1  11   4       17.93       11.05      3.83 o 
   2  11   4       11.07       13.60      3.83 o 
   3  11   4        7.81        8.93      3.83 o 
   4  11   4       15.73       18.28      4.68 o 
 -18   1   5       14.67       21.72      3.91 o 
 -17   1   5       11.82        6.82      3.08 o 
 -16   1   5        2.15        0.00      2.59 o 
 -15   1   5      203.07      201.38      5.02 o 
 -14   1   5        0.19        0.00      2.05 o 
 -13   1   5        3.51        2.42      2.18 o 
 -12   1   5      202.15      194.71      3.73 o 
 -11   1   5     1093.08     1058.66     10.07 o 
 -10   1   5       13.08       10.52      1.44 o 
  -9   1   5       33.28       25.62      1.42 o 
  -8   1   5      132.31      146.43      2.21 o 
  -7   1   5        0.86        0.00      0.88 o 
  -6   1   5      101.39       96.06      1.63 o 
  -5   1   5     2184.57     2253.04     14.15 o 
  -4   1   5       99.61      139.64      1.61 o 
  -3   1   5      927.65      983.48      6.19 o 
  -2   1   5       46.36       46.47      0.86 o 
  -1   1   5      904.52      842.79      5.85 o 
   0   1   5     1445.44     1469.40      9.73 o 
   1   1   5      927.90      949.03      6.58 o 
   2   1   5        7.05       10.26      0.68 o 
   3   1   5     1030.99      944.13      9.19 o 
   4   1   5     8222.42     8858.87     57.65 o 
   5   1   5      360.39      456.94      3.62 o 
   6   1   5        1.44        0.00      0.62 o 
   7   1   5       27.04       22.54      1.30 o 
   8   1   5      145.57      159.57      2.47 o 
   9   1   5       83.22      104.23      2.28 o 
  10   1   5      259.24      202.44      5.71 o 
  11   1   5        1.62        0.00      1.47 o 
  12   1   5      188.63      130.06      3.46 o 
  13   1   5      309.93      328.48      4.71 o 
  14   1   5        4.47        0.00      2.04 o 
  15   1   5        1.96       12.79      2.38 o 
  16   1   5       38.24       32.53      3.60 o 
  17   1   5        1.45       18.28      4.68 o 
 -18   2   5        3.14        0.00      3.45 o 
 -17   2   5       64.85       64.19      5.31 o 
 -16   2   5      269.37      264.91      5.85 o 
 -15   2   5      134.71      146.65      5.18 o 
 -14   2   5       48.37       53.05      2.80 o 
 -13   2   5      983.95      990.68     10.98 o 
 -12   2   5       12.91       15.03      1.99 o 
 -11   2   5       94.83       79.25      3.11 o 
 -10   2   5      210.71      212.48      3.50 o 
  -9   2   5        0.40        0.00      1.14 o 
  -8   2   5       15.56       26.05      1.47 o 
  -7   2   5      654.86      633.43      4.76 o 
  -6   2   5      149.55      112.79      1.87 o 
  -5   2   5      398.51      499.59      4.01 o 
  -4   2   5      143.23      153.03      1.84 o 
  -3   2   5       74.70       65.36      1.42 o 
  -2   2   5     2131.13     2251.03     15.41 o 
  -1   2   5       75.96      112.22      1.61 o 
   0   2   5      184.95      182.47      2.63 o 
   1   2   5     5124.68     5417.98     41.19 o 
   2   2   5      138.16      146.54      2.48 o 
   3   2   5      889.43      990.58      9.70 o 
   4   2   5      373.70      508.73      5.81 o 
   5   2   5      118.79      109.89      2.46 o 
   6   2   5       62.50       62.70      2.08 o 
   7   2   5        2.00        0.00      1.32 o 
   8   2   5       15.25       18.54      2.09 o 
   9   2   5      393.11      447.34      7.50 o 
  10   2   5     1570.93     1499.92     23.29 o 
  11   2   5        0.04        0.00      3.19 o 
  12   2   5        2.73        0.98      5.53 o 
  13   2   5      213.55      221.30      7.05 o 
  14   2   5       40.06       32.74      6.38 o 
  15   2   5        0.90        0.00      2.95 o 
  16   2   5        0.06        0.00      4.25 o 
  17   2   5       11.63       11.48      4.68 o 
 -18   3   5       31.41       44.41      3.81 o 
 -17   3   5       11.29        8.22      2.95 o 
 -16   3   5       39.58       42.06      3.11 o 
 -15   3   5       33.30       33.21      2.87 o 
 -14   3   5        0.32        0.00      2.46 o 
 -13   3   5       22.97       21.68      2.19 o 
 -12   3   5      232.08      234.00      4.39 o 
 -11   3   5      428.10      402.84      5.76 o 
 -10   3   5     1646.14     1616.78     15.57 o 
  -9   3   5     1807.90     1709.17     12.81 o 
  -8   3   5       31.63       22.17      1.34 o 
  -7   3   5       90.00       85.44      1.82 o 
  -6   3   5     1397.14     1420.68      9.55 o 
  -5   3   5      357.53      397.44      3.80 o 
  -4   3   5       16.79       14.63      1.01 o 
  -3   3   5        2.83        3.32      0.79 o 
  -2   3   5        1.62       21.40      0.93 o 
  -1   3   5       49.86       74.72      1.24 o 
   0   3   5      691.38      706.91      7.91 o 
   1   3   5      560.71      586.31      5.86 o 
   2   3   5      960.60      982.73      8.88 o 
   3   3   5      407.46      450.56      5.36 o 
   4   3   5        0.00        1.38      1.03 o 
   5   3   5       17.65       18.07      1.52 o 
   6   3   5      241.45      221.63      4.74 o 
   7   3   5      283.95      324.84      6.05 o 
   8   3   5       65.27       68.75      3.10 o 
   9   3   5       71.22       74.72      3.59 o 
  10   3   5      943.83      868.79     12.42 o 
  11   3   5      153.82      130.79      7.87 o 
  12   3   5      136.60      104.35      5.95 o 
  13   3   5      351.33      316.50     15.53 o 
  14   3   5      179.83      171.18      6.74 o 
  15   3   5       14.98       28.91      7.23 o 
  16   3   5        3.93        8.50      5.10 o 
  17   3   5       17.35       11.48      5.10 o 
 -17   4   5        0.01        0.00      4.05 o 
 -16   4   5       61.80       65.14      3.88 o 
 -15   4   5       22.82       20.79      2.68 o 
 -14   4   5       21.47       16.19      2.53 o 
 -13   4   5      117.52      123.20      3.80 o 
 -12   4   5       59.77       68.80      2.74 o 
 -11   4   5       12.49       13.51      2.25 o 
 -10   4   5     1501.05     1464.22     13.20 o 
  -9   4   5      612.41      607.96      6.19 o 
  -8   4   5      172.81      141.85      2.74 o 
  -7   4   5        6.57        6.61      1.10 o 
  -6   4   5      154.79      168.57      2.34 o 
  -5   4   5      633.11      666.96      5.39 o 
  -4   4   5        1.97        4.63      0.95 o 
  -3   4   5       22.37       11.98      0.94 o 
  -2   4   5      864.61      954.91      6.43 o 
  -1   4   5      429.12      451.79      4.01 o 
   0   4   5      370.09      365.28      4.17 o 
   1   4   5        3.22        2.78      1.17 o 
   2   4   5       14.21       26.66      1.71 o 
   3   4   5      611.52      597.73      6.84 o 
   4   4   5     1113.97     1041.24     10.53 o 
   5   4   5       19.78       25.94      2.28 o 
   6   4   5       10.76       11.85      2.12 o 
   7   4   5       63.90       59.04      3.02 o 
   8   4   5      173.97      187.66      5.06 o 
   9   4   5      324.38      342.52      6.78 o 
  10   4   5       30.36       23.74      2.73 o 
  11   4   5       69.12       57.89      3.64 o 
  12   4   5        0.03        0.00      5.74 o 
  13   4   5       10.11        5.14      3.68 o 
  14   4   5       17.26       27.63      5.95 o 
  15   4   5       54.60       65.47      6.80 o 
 -17   5   5        4.51        0.00      5.53 o 
 -16   5   5       90.29      100.59      4.57 o 
 -15   5   5       14.86       25.19      2.85 o 
 -14   5   5        0.17        0.00      3.32 o 
 -13   5   5        1.46        0.31      1.95 o 
 -12   5   5       36.04       37.31      2.21 o 
 -11   5   5      283.35      283.61      4.38 o 
 -10   5   5      418.41      373.48      5.02 o 
  -9   5   5      129.47      145.79      3.18 o 
  -8   5   5      205.73      185.39      3.47 o 
  -7   5   5      436.77      437.63      5.26 o 
  -6   5   5      191.74      200.52      3.30 o 
  -5   5   5       35.32       43.32      1.64 o 
  -4   5   5      479.12      462.54      4.60 o 
  -3   5   5      218.04      232.21      2.79 o 
  -2   5   5       91.51       72.91      1.66 o 
  -1   5   5        1.50        1.76      1.21 o 
   0   5   5        2.14        2.54      1.31 o 
   1   5   5      396.22      418.96      4.83 o 
   2   5   5       18.23       19.54      2.60 o 
   3   5   5       88.35       88.82      2.65 o 
   4   5   5     1062.42     1113.55     12.00 o 
   5   5   5      166.88      190.56      4.14 o 
   6   5   5      174.85      162.17      4.63 o 
   7   5   5      300.46      346.25      6.94 o 
   8   5   5        6.55        5.74      3.26 o 
   9   5   5      170.24      169.96      7.68 o 
  10   5   5        7.30        3.87      2.48 o 
  11   5   5        0.47        1.95      2.31 o 
  12   5   5        5.91        6.11      3.67 o 
  13   5   5        5.03        4.12      3.87 o 
  14   5   5       25.47       17.01      5.95 o 
  15   5   5        4.16       14.88      5.53 o 
 -16   6   5      174.62      212.18     11.48 o 
 -15   6   5       30.00       36.21      3.83 o 
 -14   6   5       10.59       10.55      2.86 o 
 -13   6   5        7.74        1.83      3.68 o 
 -12   6   5       90.86       93.54      3.57 o 
 -11   6   5        1.26        0.00      2.08 o 
 -10   6   5       85.19       79.29      2.59 o 
  -9   6   5        1.13        0.00      1.58 o 
  -8   6   5      226.68      224.64      3.75 o 
  -7   6   5      266.66      253.71      3.93 o 
  -6   6   5      399.56      397.13      4.94 o 
  -5   6   5       16.32       14.20      1.53 o 
  -4   6   5        1.19        0.00      1.22 o 
  -3   6   5      150.14      144.22      2.54 o 
  -2   6   5       35.86       38.26      1.82 o 
  -1   6   5      303.03      326.51      6.26 o 
   0   6   5        6.04        8.93      1.73 o 
   1   6   5       94.45      103.16      2.79 o 
   2   6   5       22.88       15.86      1.66 o 
   3   6   5        4.70        6.83      1.52 o 
   4   6   5      131.29      138.32      3.89 o 
   5   6   5        3.05        0.00      2.05 o 
   6   6   5       20.01        7.31      2.53 o 
   7   6   5        6.16       11.69      2.56 o 
   8   6   5       19.54       12.61      2.61 o 
   9   6   5      106.17      147.16      5.02 o 
  10   6   5        3.33        0.00      2.36 o 
  11   6   5        2.60        0.00      2.37 o 
  12   6   5       39.82       33.59      3.48 o 
  13   6   5       10.01        8.50      3.57 o 
  14   6   5       27.23       34.77      4.48 o 
 -14   7   5       43.12       43.79      6.80 o 
 -13   7   5      168.56      166.26      9.78 o 
 -12   7   5        4.86        4.62      2.53 o 
 -11   7   5       41.66       48.48      3.13 o 
 -10   7   5        1.11        0.00      1.82 o 
  -9   7   5      296.00      297.79      4.99 o 
  -8   7   5        0.04        0.00      1.47 o 
  -7   7   5      237.52      231.06      4.11 o 
  -6   7   5        1.51        0.80      1.43 o 
  -5   7   5      521.84      570.98      6.21 o 
  -4   7   5       72.33       55.98      1.93 o 
  -3   7   5        0.56        1.27      1.40 o 
  -2   7   5      215.98      211.30      5.08 o 
  -1   7   5      255.53      249.21      5.61 o 
   0   7   5       68.84       58.82      3.23 o 
   1   7   5      139.13      141.01      4.87 o 
   2   7   5        4.70        0.71      2.54 o 
   3   7   5        4.48        0.23      1.76 o 
   4   7   5      221.53      228.15      6.23 o 
   5   7   5      134.05      127.77      3.52 o 
   6   7   5      307.04      290.89      5.14 o 
   7   7   5       33.75       21.98      4.18 o 
   8   7   5       19.01       24.23      3.12 o 
   9   7   5       48.45       55.42      4.74 o 
  10   7   5        7.99        3.05      2.69 o 
  11   7   5       22.16       30.81      3.39 o 
  12   7   5       43.37       32.21      4.18 o 
  13   7   5       21.73       41.91      4.65 o 
 -13   8   5        1.35        0.00      4.68 o 
 -12   8   5       37.97       22.11      5.53 o 
 -11   8   5      114.17      117.90      6.12 o 
 -10   8   5      198.52      203.44      7.36 o 
  -9   8   5        2.62        0.00      2.01 o 
  -8   8   5        8.15        4.72      1.74 o 
  -7   8   5      180.01      198.28      4.50 o 
  -6   8   5       16.12       23.17      2.30 o 
  -5   8   5       59.92       51.08      2.12 o 
  -4   8   5      319.72      312.35      4.66 o 
  -3   8   5      148.04      143.58      4.28 o 
  -2   8   5        3.87        2.56      1.95 o 
  -1   8   5       22.26       15.22      2.23 o 
   0   8   5        8.42        1.40      2.23 o 
   1   8   5        9.47        9.49      3.44 o 
   2   8   5       17.18       22.01      2.59 o 
   3   8   5        1.75        0.00      1.94 o 
   4   8   5      206.48      222.48      6.00 o 
   5   8   5       35.54       25.98      3.19 o 
   6   8   5       19.69       22.30      4.75 o 
   7   8   5        5.47        0.00      4.46 o 
   8   8   5       55.54       48.95      3.83 o 
   9   8   5        3.39        0.07      2.36 o 
  10   8   5       13.98       18.40      3.75 o 
  11   8   5        0.64        7.92      3.57 o 
  12   8   5        1.72        0.00      3.40 o 
 -11   9   5       19.26       12.75      5.10 o 
 -10   9   5        4.63        0.00      4.25 o 
  -9   9   5       77.36       73.55      6.38 o 
  -8   9   5      242.50      210.65      7.00 o 
  -7   9   5      257.31      245.61      5.42 o 
  -6   9   5       14.48       23.17      2.76 o 
  -5   9   5       89.85       97.67      5.09 o 
  -4   9   5        1.58        0.00      2.62 o 
  -3   9   5       33.46       37.16      6.80 o 
  -2   9   5       17.65        6.84      3.40 o 
  -1   9   5       34.51       35.77      5.53 o 
   0   9   5       53.24       54.02      3.23 o 
   1   9   5       57.54       63.79      3.48 o 
   2   9   5       49.85       60.84      3.53 o 
   3   9   5       52.87       48.75      3.39 o 
   4   9   5       12.44       11.96      3.06 o 
   5   9   5       13.91       11.84      2.99 o 
   6   9   5       27.83       25.59      4.03 o 
   7   9   5       41.70       42.51      5.53 o 
   8   9   5       17.57       16.58      4.68 o 
   9   9   5       30.52       41.24      6.38 o 
  10   9   5       41.70       56.54      6.80 o 
  -8  10   5       69.00       79.08      6.38 o 
  -7  10   5      567.06      547.12     14.04 o 
  -5  10   5        4.03        0.00      2.98 o 
  -4  10   5        0.17        0.85      2.98 o 
  -3  10   5       12.31        9.78      3.40 o 
  -2  10   5        9.91       15.73      3.83 o 
  -1  10   5       19.19       17.86      3.83 o 
   0  10   5        3.30        0.00      3.40 o 
   1  10   5       96.65      101.19      6.80 o 
   2  10   5      107.09      124.58      7.23 o 
   3  10   5        7.53        4.25      3.83 o 
   4  10   5       59.43       56.97      5.95 o 
   5  10   5        2.83        3.83      4.25 o 
   6  10   5      175.22      177.32      9.35 o 
   7  10   5       43.14       38.69      5.53 o 
  -2  11   5       36.01       48.04      4.68 o 
  -1  11   5        2.94        2.55      3.40 o 
   0  11   5        1.59        7.65      3.83 o 
   1  11   5       72.40       71.85      5.95 o 
   2  11   5       54.23       45.92      5.53 o 
 -18   0   6       52.40       59.52      6.80 o 
 -17   0   6        0.51        0.00      4.68 o 
 -16   0   6        2.91        0.07      3.45 o 
 -15   0   6       16.47       15.60      3.75 o 
 -14   0   6       32.81       26.19      2.92 o 
 -13   0   6      300.28      313.70      8.51 o 
 -12   0   6     2710.04     2762.41     38.81 o 
 -11   0   6     2004.32     2006.21     28.97 o 
 -10   0   6      125.87      154.66      5.26 o 
  -9   0   6      172.70      131.10      4.81 o 
  -8   0   6      641.93      690.08      9.88 o 
  -7   0   6     1530.42     1512.06     18.33 o 
  -6   0   6      298.22      286.80      3.81 o 
  -5   0   6      856.14      853.19      7.90 o 
  -4   0   6        9.07        2.72      1.05 o 
  -3   0   6    11455.83    12527.13    103.72 o 
  -2   0   6        3.88        2.85      1.01 o 
  -1   0   6      109.61      149.27      3.38 o 
   0   0   6      128.78      123.44      3.02 o 
   1   0   6      457.07      354.64      3.99 o 
   2   0   6      226.66      286.32      3.49 o 
   3   0   6        2.34        5.07      0.96 o 
   4   0   6        0.08        0.00      0.98 o 
   5   0   6       10.26       35.29      1.49 o 
   6   0   6     1600.80     1665.54     16.86 o 
   7   0   6        0.16        0.00      1.29 o 
   8   0   6        0.56        0.15      2.17 o 
   9   0   6      413.88      422.66      6.72 o 
  10   0   6      113.13      103.29      3.33 o 
  11   0   6      466.31      553.58      8.51 o 
  12   0   6        6.69        0.00      2.55 o 
  13   0   6       21.12       18.36      3.06 o 
  14   0   6        6.14        0.00      3.61 o 
  15   0   6        3.19        0.00      2.95 o 
  16   0   6       10.18        6.28      5.10 o 
  17   0   6       10.13        0.00      3.83 o 
 -18   1   6       26.47       27.29      4.65 o 
 -17   1   6        5.23        4.71      4.04 o 
 -16   1   6        4.96        0.43      2.34 o 
 -15   1   6        4.69        1.04      2.28 o 
 -14   1   6       70.31       70.19      3.33 o 
 -13   1   6      120.16      114.25      3.42 o 
 -12   1   6      623.93      565.72      7.22 o 
 -11   1   6       43.27       33.45      2.01 o 
 -10   1   6      344.57      313.88      4.40 o 
  -9   1   6       12.66       14.78      1.70 o 
  -8   1   6       22.02       28.24      1.40 o 
  -7   1   6       40.72       37.55      1.31 o 
  -6   1   6      120.00      140.87      1.81 o 
  -5   1   6      257.52      374.47      2.97 o 
  -4   1   6     2421.47     2601.38     15.33 o 
  -3   1   6      647.25      719.10      5.07 o 
  -2   1   6       23.06       19.51      0.84 o 
  -1   1   6     1751.22     1857.25     13.00 o 
   0   1   6        4.88        2.27      0.72 o 
   1   1   6       49.15       60.85      1.29 o 
   2   1   6     1830.37     1974.44     14.63 o 
   3   1   6     2676.75     2903.18     20.56 o 
   4   1   6      396.26      548.50      4.64 o 
   5   1   6      154.47      201.21      2.76 o 
   6   1   6      166.29      171.88      2.45 o 
   7   1   6      383.50      402.74      4.22 o 
   8   1   6        0.18        0.00      1.14 o 
   9   1   6       82.50       72.67      2.39 o 
  10   1   6      157.75      136.84      2.84 o 
  11   1   6      440.21      418.32      5.26 o 
  12   1   6      248.39      269.05      4.01 o 
  13   1   6       39.94       63.29      2.17 o 
  14   1   6       32.56       43.71      2.54 o 
  15   1   6       34.78       35.45      5.65 o 
  16   1   6       30.57       15.23      4.25 o 
  17   1   6        3.17        0.00      4.25 o 
 -18   2   6       30.21       34.86      4.65 o 
 -17   2   6       25.31       26.89      5.13 o 
 -16   2   6        0.43        0.00      2.19 o 
 -15   2   6      226.31      221.76      6.08 o 
 -14   2   6      120.96      106.92      3.44 o 
 -13   2   6      180.64      179.84      4.08 o 
 -12   2   6      207.37      193.45      4.13 o 
 -11   2   6     1123.55     1151.76     10.96 o 
 -10   2   6       16.72       16.97      1.73 o 
  -9   2   6      378.04      365.01      4.07 o 
  -8   2   6        7.05        7.92      1.14 o 
  -7   2   6      230.81      262.10      3.15 o 
  -6   2   6      509.93      611.47      4.84 o 
  -5   2   6      276.43      273.47      3.64 o 
  -4   2   6     3882.87     3892.89     24.90 o 
  -3   2   6     1462.59     1550.99     10.54 o 
  -2   2   6      106.52       96.36      1.59 o 
  -1   2   6      414.67      390.42      3.37 o 
   0   2   6      633.23      545.98      4.54 o 
   1   2   6      208.27      186.07      2.12 o 
   2   2   6        7.14        5.73      0.68 o 
   3   2   6      448.19      429.99      5.20 o 
   4   2   6        9.84        3.28      1.54 o 
   5   2   6       29.58       34.14      1.80 o 
   6   2   6      118.12      121.39      3.44 o 
   7   2   6        8.34       22.09      2.41 o 
   8   2   6       12.53        9.12      2.04 o 
   9   2   6       71.07      102.99      4.59 o 
  10   2   6     1215.05     1314.23     25.78 o 
  11   2   6      156.78      159.72      5.92 o 
  12   2   6      414.17      382.59      9.19 o 
  13   2   6       20.11       21.02      4.89 o 
  14   2   6       48.22       53.57      6.80 o 
  15   2   6        0.11        3.68      4.25 o 
  16   2   6       15.23        0.00      3.83 o 
 -17   3   6        9.01       12.47      3.10 o 
 -16   3   6       56.63       64.41      3.58 o 
 -15   3   6       35.04       41.38      3.16 o 
 -14   3   6      130.12      120.31      3.73 o 
 -13   3   6       29.03       23.89      2.28 o 
 -12   3   6        7.80        7.15      1.85 o 
 -11   3   6     1230.68     1206.26     12.01 o 
 -10   3   6     1118.00     1128.52     10.65 o 
  -9   3   6      192.72      184.38      2.92 o 
  -8   3   6        8.36        6.44      1.22 o 
  -7   3   6       91.82       94.39      2.06 o 
  -6   3   6      344.02      279.49      3.22 o 
  -5   3   6       18.96       13.98      1.06 o 
  -4   3   6       42.24       67.27      1.49 o 
  -3   3   6     1501.61     1495.63      9.86 o 
  -2   3   6      435.29      488.93      4.37 o 
  -1   3   6     2569.19     2644.46     17.99 o 
   0   3   6     1341.77     1451.05     11.11 o 
   1   3   6      956.85     1000.61     20.77 o 
   2   3   6      599.17      616.34      6.84 o 
   3   3   6       39.93       38.57      2.17 o 
   4   3   6      231.27      251.51      4.91 o 
   5   3   6      728.36      685.69      9.67 o 
   6   3   6       43.44       44.17      2.53 o 
   7   3   6       96.57      102.26      3.68 o 
   8   3   6      874.17      837.95     11.87 o 
   9   3   6      710.34      761.61     11.28 o 
  10   3   6      498.58      520.54     10.95 o 
  11   3   6       58.02       77.72      4.65 o 
  12   3   6       73.63      113.97      5.81 o 
  13   3   6       12.59        0.00      5.31 o 
  14   3   6       16.92       20.52      3.77 o 
  15   3   6       18.19       14.03      5.95 o 
  16   3   6       14.62       17.01      5.53 o 
 -17   4   6        7.42        0.48      2.92 o 
 -16   4   6        4.87        0.00      2.77 o 
 -15   4   6        0.74        0.00      2.20 o 
 -14   4   6        0.51        0.00      2.08 o 
 -13   4   6      127.37      131.59      3.44 o 
 -12   4   6      139.05      140.32      3.39 o 
 -11   4   6      228.49      237.95      4.13 o 
 -10   4   6      619.93      623.72      7.02 o 
  -9   4   6       31.00       38.91      3.06 o 
  -8   4   6      335.19      366.91      4.44 o 
  -7   4   6       21.94       24.37      1.48 o 
  -6   4   6      387.27      395.03      4.14 o 
  -5   4   6       46.57       45.29      1.65 o 
  -4   4   6      143.97      130.04      3.01 o 
  -3   4   6        4.13        6.65      1.05 o 
  -2   4   6      413.98      443.33      5.99 o 
  -1   4   6      311.51      345.18      3.17 o 
   0   4   6       15.20        3.48      1.24 o 
   1   4   6       91.73      101.37      2.65 o 
   2   4   6        0.89        0.00      1.31 o 
   3   4   6      636.32      652.59      7.45 o 
   4   4   6      206.99      194.81      4.03 o 
   5   4   6       65.64       64.39      3.02 o 
   6   4   6      111.00       97.37      3.67 o 
   7   4   6       24.66       28.61      2.68 o 
   8   4   6       26.37       25.21      2.77 o 
   9   4   6      163.42      179.70      5.06 o 
  10   4   6      460.23      455.53      8.40 o 
  11   4   6      568.51      691.86     13.75 o 
  12   4   6       89.88       63.18      4.78 o 
  13   4   6       68.07       72.01      5.31 o 
  14   4   6        6.94       16.61      3.98 o 
  15   4   6        2.61        0.00      4.25 o 
 -16   5   6       43.20       49.55      3.81 o 
 -15   5   6       24.23       21.87      2.85 o 
 -14   5   6        2.17        0.26      2.16 o 
 -13   5   6      163.96      171.50      4.74 o 
 -12   5   6      181.56      198.69      4.37 o 
 -11   5   6      121.81      108.84      3.28 o 
 -10   5   6       15.25       16.14      1.89 o 
  -9   5   6      954.33      928.33      9.39 o 
  -8   5   6     1975.14     1975.16     17.12 o 
  -7   5   6       14.25       20.63      1.86 o 
  -6   5   6        2.35        3.29      1.47 o 
  -5   5   6      274.58      236.16      3.26 o 
  -4   5   6       61.69       81.14      2.07 o 
  -3   5   6      371.91      398.86      4.67 o 
  -2   5   6      118.09      135.18      2.65 o 
  -1   5   6        2.74        0.32      1.53 o 
   0   5   6      370.86      360.98      5.68 o 
   1   5   6        0.59        0.00      1.37 o 
   2   5   6      577.06      563.01      6.84 o 
   3   5   6      372.55      357.37      5.79 o 
   4   5   6        2.15        0.00      1.76 o 
   5   5   6      662.83      610.32      8.93 o 
   6   5   6      565.93      549.13      9.16 o 
   7   5   6     1591.61     1523.19     19.50 o 
   8   5   6      226.27      224.76      5.73 o 
   9   5   6        4.81        0.44      2.36 o 
  10   5   6       78.60       84.37      4.16 o 
  11   5   6       53.36       59.84      5.44 o 
  12   5   6        1.46        0.04      3.27 o 
  13   5   6        0.29        0.54      3.75 o 
  14   5   6       77.88       69.73      7.23 o 
  15   5   6       41.59       33.59      6.80 o 
 -15   6   6       28.16       32.04      4.29 o 
 -14   6   6       17.88       21.32      3.23 o 
 -13   6   6       70.01       79.27      3.70 o 
 -12   6   6       72.26       74.17      3.62 o 
 -11   6   6      109.31      114.32      6.98 o 
 -10   6   6       27.49       29.42      2.11 o 
  -9   6   6       64.74       70.55      2.60 o 
  -8   6   6        1.09        0.00      1.60 o 
  -7   6   6      375.46      360.48      4.80 o 
  -6   6   6       31.21       29.82      1.85 o 
  -5   6   6       89.11      103.87      2.62 o 
  -4   6   6      888.70      888.82      8.49 o 
  -3   6   6       40.05       31.22      1.85 o 
  -2   6   6      132.97      129.77      3.61 o 
  -1   6   6        4.34        0.00      1.75 o 
   0   6   6      563.05      557.52      7.76 o 
   1   6   6      136.14      141.62      3.91 o 
   2   6   6      165.23      174.26      3.73 o 
   3   6   6        0.94        0.00      1.90 o 
   4   6   6       37.96       39.76      2.54 o 
   5   6   6        2.59        2.35      2.15 o 
   6   6   6      617.80      571.24      9.56 o 
   7   6   6       27.33       22.98      2.92 o 
   8   6   6      566.54      566.95      9.88 o 
   9   6   6        3.94       14.60      2.86 o 
  10   6   6        2.00        0.00      2.42 o 
  11   6   6        4.34        0.00      2.61 o 
  12   6   6       42.64       43.58      4.86 o 
  13   6   6       77.18       95.88      5.71 o 
  14   6   6       65.05       97.79      8.50 o 
 -14   7   6       34.56       35.48      3.98 o 
 -13   7   6        0.39        0.00      2.84 o 
 -12   7   6        6.61       10.15      2.72 o 
 -11   7   6        4.34        4.50      3.43 o 
 -10   7   6       18.33       17.41      2.20 o 
  -9   7   6        1.31        0.00      1.80 o 
  -8   7   6      301.46      336.97      5.10 o 
  -7   7   6       93.93       99.73      2.75 o 
  -6   7   6       19.19       13.34      1.63 o 
  -5   7   6       99.93       92.01      2.47 o 
  -4   7   6       79.58       81.80      2.54 o 
  -3   7   6      132.08      132.93      3.02 o 
  -2   7   6       79.10       74.12      3.48 o 
  -1   7   6        1.06        0.02      2.06 o 
   0   7   6       38.04       45.77      3.00 o 
   1   7   6      231.24      192.20      8.13 o 
   2   7   6       58.98       69.12      3.59 o 
   3   7   6       40.75       30.45      3.50 o 
   4   7   6       30.97       34.50      2.59 o 
   5   7   6      232.98      212.21      5.71 o 
   6   7   6       51.01       59.85      4.08 o 
   7   7   6        0.18        0.00      4.00 o 
   8   7   6      291.06      285.41      7.07 o 
   9   7   6      309.14      365.98      7.99 o 
  10   7   6       11.82        7.87      2.98 o 
  11   7   6        2.58        0.00      2.96 o 
  12   7   6       17.54       33.55      4.35 o 
  13   7   6        5.97        8.73      3.87 o 
 -12   8   6       54.05       42.09      6.38 o 
 -11   8   6       14.58       15.64      2.79 o 
 -10   8   6       80.90       96.14      4.09 o 
  -9   8   6      119.16      103.06      4.37 o 
  -8   8   6        1.83        3.23      2.13 o 
  -7   8   6       29.36       27.46      2.50 o 
  -6   8   6      139.51      119.56      4.42 o 
  -5   8   6      127.24      136.47      3.30 o 
  -4   8   6      176.04      169.47      4.88 o 
  -3   8   6      135.53      130.27      4.75 o 
  -2   8   6      190.14      207.14      5.33 o 
  -1   8   6      252.47      250.41      6.02 o 
   0   8   6      144.89      128.77      4.47 o 
   1   8   6       27.65       28.32      3.03 o 
   2   8   6      169.74      157.56      6.23 o 
   3   8   6       71.79       72.81      4.59 o 
   4   8   6        1.46        4.28      2.61 o 
   5   8   6       13.07       16.65      3.22 o 
   6   8   6      147.28      146.76      7.30 o 
   7   8   6       27.22       24.65      3.25 o 
   8   8   6        0.67        0.00      2.61 o 
   9   8   6       33.80       24.50      3.98 o 
  10   8   6       14.44        8.22      4.25 o 
  11   8   6      126.03      179.82     11.27 o 
 -10   9   6       23.99       23.38      5.10 o 
  -9   9   6       38.28       48.04      5.10 o 
  -8   9   6        9.01        3.27      3.78 o 
  -7   9   6      109.49      125.13      4.54 o 
  -6   9   6      366.18      389.95      6.95 o 
  -5   9   6       17.35       18.71      4.46 o 
  -4   9   6        4.63        2.28      2.95 o 
  -3   9   6       13.10       14.32      6.59 o 
  -2   9   6       50.90       49.78      4.08 o 
  -1   9   6       14.87       11.35      3.22 o 
   0   9   6        3.26        2.54      2.31 o 
   1   9   6       70.86       67.39      5.06 o 
   2   9   6       22.00       27.63      8.29 o 
   3   9   6        1.08        0.26      2.83 o 
   4   9   6        1.30        3.57      3.22 o 
   5   9   6      120.35      130.42      6.33 o 
   6   9   6       70.89       82.91      7.23 o 
   7   9   6        7.88       11.48      4.68 o 
   8   9   6        0.41        5.95      4.25 o 
   9   9   6        1.72        4.25      4.68 o 
  -6  10   6      415.41      396.43     11.48 o 
  -5  10   6       55.77       55.69      5.10 o 
  -4  10   6      105.64       93.54      5.95 o 
  -3  10   6       48.88       50.17      5.10 o 
  -2  10   6       17.68       19.56      3.83 o 
  -1  10   6       10.16        6.38      3.83 o 
   0  10   6        0.60        0.00      3.40 o 
   1  10   6        1.65        0.00      3.40 o 
   2  10   6       54.18       64.20      5.95 o 
   3  10   6        8.51        6.80      4.25 o 
   4  10   6       12.66       19.56      4.68 o 
   5  10   6      167.49      182.84      9.78 o 
   6  10   6       31.32        9.78      4.68 o 
 -18   1   7       41.79       55.29      5.08 o 
 -17   1   7       39.37       34.71      4.51 o 
 -16   1   7       13.45        7.39      3.13 o 
 -15   1   7       13.02        6.36      2.44 o 
 -14   1   7      217.25      228.12      5.35 o 
 -13   1   7      321.36      320.42      5.39 o 
 -12   1   7       20.56       19.75      2.11 o 
 -11   1   7      496.80      454.77      6.20 o 
 -10   1   7      851.85      848.26      8.42 o 
  -9   1   7      156.43      155.34      3.01 o 
  -8   1   7        6.73        3.52      1.16 o 
  -7   1   7      194.98      189.05      2.46 o 
  -6   1   7      157.14      170.70      2.10 o 
  -5   1   7       72.11       86.77      1.46 o 
  -4   1   7      353.64      381.38      3.20 o 
  -3   1   7       57.92       67.66      1.31 o 
  -2   1   7      281.46      337.06      3.26 o 
  -1   1   7      189.23      185.77      2.41 o 
   0   1   7      931.44      887.90      8.04 o 
   1   1   7      344.43      336.19      3.09 o 
   2   1   7     1123.42     1161.25      8.53 o 
   3   1   7      648.57      720.33      5.72 o 
   4   1   7        5.12       12.72      1.03 o 
   5   1   7        0.55        0.00      0.87 o 
   6   1   7      157.14      154.74      2.80 o 
   7   1   7      147.66      194.72      3.12 o 
   8   1   7       54.40       53.36      2.03 o 
   9   1   7      140.76       95.34      2.11 o 
  10   1   7       20.55       23.99      1.97 o 
  11   1   7        4.37        9.62      1.81 o 
  12   1   7       64.23       44.89      2.37 o 
  13   1   7      103.01      103.10      6.16 o 
  14   1   7       36.51       14.51      3.46 o 
  15   1   7       12.62        2.52      3.46 o 
  16   1   7        2.20        0.00      3.83 o 
 -17   2   7        4.39        0.00      4.13 o 
 -16   2   7       15.30       13.59      2.75 o 
 -15   2   7      161.41      148.38      4.92 o 
 -14   2   7      449.79      443.96      8.23 o 
 -13   2   7      258.80      260.31      5.41 o 
 -12   2   7        1.53        0.19      2.15 o 
 -11   2   7     2136.00     2073.67     17.64 o 
 -10   2   7      206.24      201.85      3.44 o 
  -9   2   7       52.89       66.72      2.18 o 
  -8   2   7       36.54       45.75      1.67 o 
  -7   2   7      230.97      237.31      3.07 o 
  -6   2   7      219.44      240.76      2.99 o 
  -5   2   7      603.29      628.44      5.42 o 
  -4   2   7      132.48      137.75      2.01 o 
  -3   2   7      353.86      309.97      3.09 o 
  -2   2   7     1369.86     1587.69     12.27 o 
  -1   2   7     1487.49     1472.51     10.42 o 
   0   2   7       35.65       41.29      1.17 o 
   1   2   7       40.94       72.22      1.30 o 
   2   2   7      464.52      480.28      5.89 o 
   3   2   7     1307.86     1254.54     10.52 o 
   4   2   7       11.51       14.88      1.53 o 
   5   2   7       85.58       83.41      3.12 o 
   6   2   7       33.94       38.18      2.36 o 
   7   2   7       73.22       86.10      3.35 o 
   8   2   7      286.03      255.66      6.60 o 
   9   2   7       85.88       80.46      4.48 o 
  10   2   7      132.08      141.40      5.31 o 
  11   2   7      108.40       88.95      4.90 o 
  12   2   7      739.87      755.96     22.77 o 
  13   2   7        1.72        0.00      3.06 o 
  14   2   7       29.04       33.77      4.08 o 
  15   2   7        0.16        0.00      3.46 o 
  16   2   7        2.46        0.43      4.25 o 
 -17   3   7       14.84       26.92      3.59 o 
 -16   3   7        0.05        0.00      2.48 o 
 -15   3   7        0.31        0.00      2.52 o 
 -14   3   7       30.47       25.68      2.57 o 
 -13   3   7        5.72        5.10      1.96 o 
 -12   3   7      138.49      134.35      3.34 o 
 -11   3   7       93.28       80.97      2.72 o 
 -10   3   7       82.83       80.25      2.48 o 
  -9   3   7       76.08       81.33      2.28 o 
  -8   3   7      147.76      162.66      2.75 o 
  -7   3   7       88.43       68.39      1.95 o 
  -6   3   7        3.27        5.61      1.15 o 
  -5   3   7       73.44       86.07      1.87 o 
  -4   3   7      826.36      886.27      7.14 o 
  -3   3   7      152.77      150.49      2.38 o 
  -2   3   7       38.19       22.62      1.52 o 
  -1   3   7      349.27      309.97      4.18 o 
   0   3   7       23.81       26.94      1.39 o 
   1   3   7      237.04      207.38      3.85 o 
   2   3   7     1007.41      963.69     10.76 o 
   3   3   7      342.36      375.63      5.52 o 
   4   3   7       70.50       53.08      2.61 o 
   5   3   7       85.34      108.46      3.59 o 
   6   3   7      314.34      266.78      5.48 o 
   7   3   7       49.15       36.62      3.29 o 
   8   3   7      118.83      131.61      4.33 o 
   9   3   7       49.66       26.13      3.45 o 
  10   3   7        0.82        6.50      2.96 o 
  11   3   7        7.85       18.40      7.01 o 
  12   3   7        5.79       10.70      3.57 o 
  13   3   7        5.31        5.86      3.57 o 
  14   3   7        1.09        0.00      3.37 o 
  15   3   7        5.37        8.08      4.25 o 
 -17   4   7       45.63       61.22      7.65 o 
 -16   4   7        0.13        0.00      2.70 o 
 -15   4   7        0.00        0.00      2.15 o 
 -14   4   7       60.29       59.39      4.20 o 
 -13   4   7        7.52       12.82      2.03 o 
 -12   4   7       22.60       21.33      2.10 o 
 -11   4   7      280.45      286.89      4.59 o 
 -10   4   7       46.83       69.88      2.57 o 
  -9   4   7        7.51        9.52      2.13 o 
  -8   4   7      287.54      295.82      4.05 o 
  -7   4   7        5.69       11.68      1.57 o 
  -6   4   7       73.28       83.61      2.22 o 
  -5   4   7       18.89       15.46      1.43 o 
  -4   4   7      173.74      149.00      2.55 o 
  -3   4   7      517.92      539.20      5.74 o 
  -2   4   7       73.97       42.10      1.89 o 
  -1   4   7      248.33      270.71      3.82 o 
   0   4   7      689.79      694.11      8.82 o 
   1   4   7      392.81      409.12      6.15 o 
   2   4   7      337.18      400.31      5.95 o 
   3   4   7      457.44      464.25      6.65 o 
   4   4   7      107.84       96.23      3.22 o 
   5   4   7      264.75      237.23      5.32 o 
   6   4   7        1.68        2.97      2.18 o 
   7   4   7      121.00      112.77      4.19 o 
   8   4   7      393.41      439.13      8.01 o 
   9   4   7     1033.31     1023.75     14.41 o 
  10   4   7        2.00        0.00      3.01 o 
  11   4   7       41.28       60.89      4.59 o 
  12   4   7      185.99      184.79     10.84 o 
  13   4   7       21.57       26.40     10.20 o 
  14   4   7       10.69        0.00      5.95 o 
  15   4   7      113.84      130.53      8.93 o 
 -16   5   7        2.81        1.15      4.04 o 
 -15   5   7        4.72        3.02      2.94 o 
 -14   5   7        7.02        4.88      2.57 o 
 -13   5   7      175.57      181.91      4.96 o 
 -12   5   7        4.49        2.24      2.07 o 
 -11   5   7       37.79       39.53      2.76 o 
 -10   5   7      158.93      163.65      3.52 o 
  -9   5   7        1.94        0.15      1.62 o 
  -8   5   7      124.67      132.19      3.13 o 
  -7   5   7       21.31       21.31      1.84 o 
  -6   5   7       18.67       18.50      1.76 o 
  -5   5   7       29.36       28.33      1.79 o 
  -4   5   7       16.69       18.30      1.47 o 
  -3   5   7      657.85      662.33      6.79 o 
  -2   5   7        2.30        6.12      1.72 o 
  -1   5   7      149.61      137.27      3.76 o 
   0   5   7        7.84       14.65      2.07 o 
   1   5   7       37.28       49.83      2.93 o 
   2   5   7        7.87        4.63      2.00 o 
   3   5   7       11.19       12.54      2.33 o 
   4   5   7        7.50       20.64      2.28 o 
   5   5   7       42.71       27.74      2.77 o 
   6   5   7       17.32        9.18      2.50 o 
   7   5   7       75.27       81.81      4.07 o 
   8   5   7       48.30       43.98      3.33 o 
   9   5   7      293.45      269.03      6.60 o 
  10   5   7       61.39       60.33      3.83 o 
  11   5   7       22.85       55.08      4.90 o 
  12   5   7        1.02        0.14      3.57 o 
  13   5   7        1.01        0.00      3.57 o 
  14   5   7        0.45        0.00      5.10 o 
 -15   6   7       59.06       70.01      7.65 o 
 -14   6   7       12.74       10.23      4.72 o 
 -13   6   7       25.83       33.10      3.37 o 
 -12   6   7       40.67       37.88      3.07 o 
 -11   6   7        1.06        0.91      2.27 o 
 -10   6   7        1.76        1.78      1.77 o 
  -9   6   7       58.76       65.95      2.69 o 
  -8   6   7       30.15       32.02      2.11 o 
  -7   6   7        5.26        4.54      1.69 o 
  -6   6   7       13.02        7.57      1.84 o 
  -5   6   7       54.70       52.69      2.12 o 
  -4   6   7       22.14       20.56      1.85 o 
  -3   6   7        0.50        0.00      1.60 o 
  -2   6   7      106.73       97.80      3.43 o 
  -1   6   7      132.64      130.42      3.85 o 
   0   6   7        1.67        5.68      2.09 o 
   1   6   7       20.69       18.10      2.61 o 
   2   6   7      109.74      109.55      4.07 o 
   3   6   7       52.49       76.64      3.28 o 
   4   6   7      165.02      135.69      3.92 o 
   5   6   7       30.87       30.63      2.54 o 
   6   6   7      164.85      193.28      5.48 o 
   7   6   7      139.88       89.06      4.13 o 
   8   6   7        4.23        3.35      2.68 o 
   9   6   7      220.24      200.07      6.02 o 
  10   6   7        5.99        5.80      2.78 o 
  11   6   7       37.53       37.98      3.59 o 
  12   6   7        1.62        0.00      3.19 o 
  13   6   7        0.00        0.00      5.10 o 
 -13   7   7       36.29       53.99      8.50 o 
 -12   7   7        4.28        6.83      8.29 o 
 -11   7   7        0.27        0.00      2.84 o 
 -10   7   7       83.89       91.48      4.23 o 
  -9   7   7        1.36        0.00      2.43 o 
  -8   7   7       49.69       49.26      2.63 o 
  -7   7   7       49.64       46.61      2.24 o 
  -6   7   7      248.81      239.28      3.88 o 
  -5   7   7       54.70       54.42      3.20 o 
  -4   7   7        1.91        1.81      1.68 o 
  -3   7   7       91.21       86.40      3.83 o 
  -2   7   7      161.97      171.20      5.17 o 
  -1   7   7       38.39       34.96      3.00 o 
   0   7   7        2.20        0.00      2.75 o 
   1   7   7       29.64       23.70      3.88 o 
   2   7   7        7.34        0.00      2.31 o 
   3   7   7      307.46      312.69      5.94 o 
   4   7   7       12.11        8.77      2.28 o 
   5   7   7      127.91      109.44      3.93 o 
   6   7   7       36.48       42.26      3.33 o 
   7   7   7        5.42        4.62      2.86 o 
   8   7   7       52.95       36.72      3.56 o 
   9   7   7        6.72        0.00      4.65 o 
  10   7   7      103.06      116.65      5.11 o 
  11   7   7        6.11        6.24      3.57 o 
  12   7   7        0.05        0.00      3.27 o 
 -12   8   7        0.16        4.07      3.06 o 
 -11   8   7       82.18       84.81      4.59 o 
 -10   8   7       32.27       33.30      3.61 o 
  -9   8   7        7.09       12.86      3.01 o 
  -8   8   7       82.51       77.54      3.73 o 
  -7   8   7        7.03        7.65      2.39 o 
  -6   8   7        0.46        3.53      2.34 o 
  -5   8   7        9.66       11.32      2.48 o 
  -4   8   7        1.12        1.09      2.23 o 
  -3   8   7      101.74      106.86      5.38 o 
  -2   8   7        0.03        0.00      2.23 o 
  -1   8   7       50.64       36.88      3.06 o 
   0   8   7       13.21        9.33      3.83 o 
   1   8   7        5.64        4.73      3.19 o 
   2   8   7        7.62       10.87      3.06 o 
   3   8   7        2.82        2.57      3.15 o 
   4   8   7        0.88        0.00      2.61 o 
   5   8   7        8.87        5.75      2.88 o 
   6   8   7        3.10        0.00      3.33 o 
   7   8   7       30.69       21.78      3.35 o 
   8   8   7        1.32        1.03      5.27 o 
   9   8   7       12.06       12.01      4.46 o 
  10   8   7      170.88      131.92     14.46 o 
 -10   9   7       35.42       37.56      3.75 o 
  -9   9   7       13.47       18.65      3.15 o 
  -8   9   7       12.20        8.72      2.71 o 
  -7   9   7        0.03        0.00      3.19 o 
  -6   9   7        3.01        7.65      3.83 o 
  -5   9   7       54.65       48.89      5.10 o 
  -4   9   7      208.87      249.62      9.78 o 
  -3   9   7      152.68      162.01      8.50 o 
  -2   9   7       13.97       12.33      4.25 o 
  -1   9   7      100.34       79.35      5.74 o 
   0   9   7       76.51       65.44      4.79 o 
   1   9   7       41.69       41.26      4.29 o 
   2   9   7        7.36       12.33      4.25 o 
   3   9   7       86.76       71.43      6.38 o 
   4   9   7        3.21        1.28      3.83 o 
   5   9   7      136.37      153.07      8.93 o 
   6   9   7      182.28      181.15      9.78 o 
   7   9   7       88.46       82.91      7.23 o 
   8   9   7        1.77        6.80      4.68 o 
  -6  10   7        5.14        0.00      3.83 o 
  -4  10   7        0.28        0.00      3.83 o 
  -3  10   7       40.69       74.83      5.95 o 
  -2  10   7        9.97        7.65      3.83 o 
  -1  10   7       14.00       10.63      4.25 o 
   0  10   7       35.79       59.94      5.95 o 
   1  10   7        5.61        0.00      3.40 o 
   2  10   7       12.54       24.23      4.68 o 
   3  10   7       27.36       24.23      5.10 o 
   4  10   7        0.00        3.83      4.25 o 
 -17   0   8        9.51       13.60      5.95 o 
 -16   0   8        4.15        8.09      3.75 o 
 -15   0   8       14.29       14.53      3.10 o 
 -14   0   8      463.55      442.20      8.73 o 
 -13   0   8     2960.97     3014.84     35.71 o 
 -12   0   8      179.98      188.77      5.40 o 
 -11   0   8      435.49      406.54     18.93 o 
 -10   0   8       76.90       53.18      3.91 o 
  -9   0   8       89.28       89.72      4.35 o 
  -8   0   8        9.68        5.61      2.24 o 
  -7   0   8        2.48        1.60      1.54 o 
  -6   0   8       81.03      103.42      5.31 o 
  -5   0   8      865.93      993.97     12.36 o 
  -4   0   8       45.72       32.10      2.00 o 
  -3   0   8      899.84      866.67      9.24 o 
  -2   0   8      467.10      448.89      5.81 o 
  -1   0   8       13.26       12.36      1.79 o 
   0   0   8      196.54      153.54      4.01 o 
   1   0   8      411.49      395.17      7.37 o 
   2   0   8      147.72      114.96      4.34 o 
   3   0   8       30.14       27.22      2.20 o 
   4   0   8      714.23      773.97     12.47 o 
   5   0   8      186.60      202.55      4.96 o 
   6   0   8       79.84       73.82      3.15 o 
   7   0   8        0.90        5.95      2.10 o 
   8   0   8      211.54      155.05      4.51 o 
   9   0   8        2.74       12.65      4.25 o 
  10   0   8       58.76       81.31      3.61 o 
  11   0   8       24.45        7.65      3.40 o 
  12   0   8      171.26      264.49      8.50 o 
  13   0   8       47.86       64.20      5.10 o 
  14   0   8       34.63       18.71      3.83 o 
 -17   1   8       30.57       34.58      3.76 o 
 -16   1   8        4.38        1.77      2.48 o 
 -15   1   8        8.44        6.59      2.55 o 
 -14   1   8       96.82      101.09      3.61 o 
 -13   1   8       38.73       39.94      2.65 o 
 -12   1   8      755.57      717.01      8.71 o 
 -11   1   8        0.23        0.00      1.64 o 
 -10   1   8      241.98      232.29      3.90 o 
  -9   1   8        5.32        4.52      1.48 o 
  -8   1   8       40.18       43.93      1.78 o 
  -7   1   8        3.57        3.75      1.21 o 
  -6   1   8       67.10       60.71      1.72 o 
  -5   1   8      449.45      465.78      4.64 o 
  -4   1   8     1115.40     1279.92     10.84 o 
  -3   1   8      398.50      350.51      3.91 o 
  -2   1   8      145.88      130.61      2.41 o 
  -1   1   8       88.83       98.03      1.93 o 
   0   1   8      110.45      103.39      2.03 o 
   1   1   8     1106.75     1089.92     10.38 o 
   2   1   8        7.21       10.39      1.18 o 
   3   1   8       83.08       84.96      2.03 o 
   4   1   8       34.97       34.25      1.52 o 
   5   1   8       53.24       19.90      1.51 o 
   6   1   8      383.20      442.45      6.50 o 
   7   1   8      115.15      111.37      4.12 o 
   8   1   8       24.80       17.72      1.86 o 
   9   1   8      427.29      428.84     11.91 o 
  10   1   8      289.78      247.61      5.41 o 
  11   1   8       72.12      105.33      3.68 o 
  12   1   8        2.74        1.70      3.83 o 
  14   1   8      100.02      173.47      8.08 o 
  15   1   8       83.19      117.35      7.23 o 
 -17   2   8       19.82       19.60      4.72 o 
 -16   2   8        9.59        9.81      3.10 o 
 -15   2   8      137.38      137.35      6.61 o 
 -14   2   8      282.14      283.00      8.72 o 
 -13   2   8      613.59      624.58      9.14 o 
 -12   2   8      353.74      394.61      5.44 o 
 -11   2   8      525.06      535.44      6.42 o 
 -10   2   8        6.56       13.25      1.76 o 
  -9   2   8      908.50      806.60      9.90 o 
  -8   2   8       38.02       46.14      1.89 o 
  -7   2   8       39.00       36.15      1.64 o 
  -6   2   8       25.08       20.72      1.56 o 
  -5   2   8       75.33       80.87      2.24 o 
  -4   2   8        1.35        0.00      1.19 o 
  -3   2   8      143.52      175.66      2.93 o 
  -2   2   8      219.51      231.04      3.27 o 
  -1   2   8      443.28      405.59      5.44 o 
   0   2   8      130.07      116.90      2.81 o 
   1   2   8     2106.50     2369.02     22.89 o 
   2   2   8       61.99       53.89      1.88 o 
   3   2   8       39.22       20.90      1.28 o 
   4   2   8        0.97        0.94      1.62 o 
   5   2   8       89.54      100.24      3.33 o 
   6   2   8        6.12        3.32      2.35 o 
   7   2   8      111.91      130.67      7.44 o 
   8   2   8       20.87       22.58      4.68 o 
   9   2   8      334.06      359.95      8.93 o 
  10   2   8      105.13       98.64      6.38 o 
  11   2   8        0.40        0.00      3.83 o 
  12   2   8        0.10        0.00      3.83 o 
  13   2   8      276.50      371.70     12.33 o 
  14   2   8        9.39       20.41      4.68 o 
 -17   3   8        0.01        0.00      3.10 o 
 -16   3   8       18.12       17.30      3.44 o 
 -15   3   8      389.42      394.61      8.42 o 
 -14   3   8        4.99        2.35      2.44 o 
 -13   3   8      687.47      657.65      9.41 o 
 -12   3   8       71.01       79.50      3.50 o 
 -11   3   8       49.26       49.61      2.62 o 
 -10   3   8        2.46        0.00      1.61 o 
  -9   3   8      895.34      862.72      8.13 o 
  -8   3   8        9.24       15.09      1.79 o 
  -7   3   8      336.76      306.16      4.31 o 
  -6   3   8      838.90      815.65      8.17 o 
  -5   3   8       27.40       45.02      1.91 o 
  -4   3   8      443.46      418.22      5.48 o 
  -3   3   8      312.69      270.45      5.05 o 
  -2   3   8      504.62      589.39      7.25 o 
  -1   3   8      843.17      886.27      9.85 o 
   0   3   8      602.14      606.96      7.27 o 
   1   3   8       72.61      113.02      3.84 o 
   2   3   8       30.33       28.65      2.07 o 
   3   3   8        1.40        0.00      1.75 o 
   4   3   8        4.30       11.09      3.12 o 
   5   3   8        9.94       17.26      2.47 o 
   6   3   8       32.49       65.39      3.19 o 
   7   3   8      245.44      225.18      5.32 o 
   8   3   8        3.81        2.55      4.04 o 
   9   3   8       50.71       30.41      3.61 o 
  10   3   8       36.74       52.43      4.18 o 
  11   3   8       45.96       45.49      5.53 o 
  12   3   8       21.17       26.78      4.68 o 
  13   3   8        6.90       12.33      4.68 o 
  14   3   8        1.94        0.00      4.25 o 
  15   3   8        0.50        0.00      4.25 o 
 -16   4   8       28.96       38.89      3.84 o 
 -15   4   8        0.82        0.00      2.37 o 
 -14   4   8        0.00        1.18      2.36 o 
 -13   4   8      420.76      418.35      8.34 o 
 -12   4   8        5.01        4.55      2.73 o 
 -11   4   8        0.16        0.00      2.61 o 
 -10   4   8        3.92        0.00      2.13 o 
  -9   4   8      188.80      189.55      4.17 o 
  -8   4   8      208.89      215.48      3.81 o 
  -7   4   8       75.13       81.12      2.61 o 
  -6   4   8        8.68       12.60      1.76 o 
  -5   4   8        0.06        0.00      1.43 o 
  -4   4   8      753.75      693.54      7.80 o 
  -3   4   8      525.06      508.17      6.75 o 
  -2   4   8      671.84      678.62      8.85 o 
  -1   4   8      265.50      282.40      4.42 o 
   0   4   8      120.46      123.59      4.16 o 
   1   4   8     1898.15     1759.93     21.19 o 
   2   4   8      179.48      155.84      3.87 o 
   3   4   8       31.31       31.56      2.34 o 
   4   4   8        5.25        6.97      2.44 o 
   5   4   8       25.33       27.94      2.70 o 
   6   4   8       23.92       27.31      2.75 o 
   7   4   8       43.65       45.65      3.10 o 
   8   4   8      115.77       75.11      6.25 o 
   9   4   8      148.41      170.66      6.29 o 
  10   4   8      320.68      330.97     11.91 o 
  11   4   8       14.02       32.83      4.29 o 
  12   4   8        0.99        0.00      4.25 o 
  13   4   8        7.54        8.93      4.68 o 
  14   4   8       10.17        2.55      5.10 o 
 -15   5   8        9.99       13.81      4.89 o 
 -14   5   8       95.53      104.02      5.69 o 
 -13   5   8       12.16       13.29      3.17 o 
 -12   5   8       12.74        9.10      2.46 o 
 -11   5   8       16.04       14.55      2.44 o 
 -10   5   8      181.49      177.94      4.08 o 
  -9   5   8      626.30      654.35      8.15 o 
  -8   5   8      422.48      421.90      6.05 o 
  -7   5   8     1231.17     1166.92     12.93 o 
  -6   5   8      944.02      987.92      9.64 o 
  -5   5   8      127.00      138.97      3.00 o 
  -4   5   8       80.45       68.65      2.60 o 
  -3   5   8       22.80       27.86      2.22 o 
  -2   5   8        0.60        0.60      1.72 o 
  -1   5   8      216.32      196.11      7.21 o 
   0   5   8      371.03      367.57      7.04 o 
   1   5   8      115.27       88.55      3.84 o 
   2   5   8        6.17        4.78      2.36 o 
   3   5   8      905.92      842.82     10.59 o 
   4   5   8     1187.21     1182.82     13.84 o 
   5   5   8        1.06        0.00      2.96 o 
   6   5   8       17.34       11.43      2.79 o 
   7   5   8      444.96      425.74      8.10 o 
   8   5   8       85.34       88.80      4.22 o 
   9   5   8       15.13       14.25      2.92 o 
  10   5   8       35.15       27.95      4.18 o 
  11   5   8        0.31        0.00      3.27 o 
  12   5   8       36.47       36.56      5.95 o 
  13   5   8       72.96       96.09      8.08 o 
 -14   6   8        3.36        0.00      3.45 o 
 -13   6   8        3.09        0.00      3.15 o 
 -12   6   8       32.51       32.58      4.95 o 
 -11   6   8        2.01        0.00      2.43 o 
 -10   6   8       26.95       29.30      2.42 o 
  -9   6   8       84.84       85.94      3.14 o 
  -8   6   8      182.70      188.08      4.04 o 
  -7   6   8      740.96      776.79      9.02 o 
  -6   6   8        6.15        7.45      1.79 o 
  -5   6   8        9.48        8.97      2.11 o 
  -4   6   8     1077.30     1120.16     12.84 o 
  -3   6   8       23.30       21.06      1.90 o 
  -2   6   8      176.31      190.43      5.49 o 
  -1   6   8       18.95        8.51      2.68 o 
   0   6   8      690.78      645.87     10.23 o 
   1   6   8      451.15      435.52     11.50 o 
   2   6   8       26.00       34.08      3.10 o 
   3   6   8        6.65       15.20      2.39 o 
   4   6   8      285.79      260.04      5.47 o 
   5   6   8       18.63       14.77      2.75 o 
   6   6   8       93.76       89.51      4.32 o 
   7   6   8       60.30       73.14      4.16 o 
   8   6   8       91.52      108.30      6.74 o 
   9   6   8      274.90      305.01      7.90 o 
  10   6   8       25.38       28.52      3.48 o 
  11   6   8        8.35        4.35      3.98 o 
  12   6   8        1.71        6.38      5.53 o 
 -13   7   8      110.72      106.68      5.69 o 
 -12   7   8       32.33       20.97      3.75 o 
 -11   7   8        9.44       13.32      3.31 o 
 -10   7   8        7.39        4.68      3.01 o 
  -9   7   8      233.79      242.41      6.07 o 
  -8   7   8        9.41        9.52      3.35 o 
  -7   7   8        5.05        3.28      2.11 o 
  -6   7   8      172.80      170.61      4.84 o 
  -5   7   8       47.61       36.34      2.47 o 
  -4   7   8      125.63      116.21      4.47 o 
  -3   7   8       78.76       78.33      4.43 o 
  -2   7   8       14.27       24.10      3.46 o 
  -1   7   8        0.81        0.00      2.84 o 
   0   7   8      608.83      585.50     12.16 o 
   1   7   8        7.02        0.05      2.56 o 
   2   7   8       82.20       89.46      4.22 o 
   3   7   8      143.89      135.02      4.96 o 
   4   7   8       19.59       21.54      2.64 o 
   5   7   8      256.71      298.35      6.20 o 
   6   7   8      254.02      218.64      7.71 o 
   7   7   8       17.82       37.38      3.80 o 
   8   7   8      107.61      125.91      5.27 o 
   9   7   8      214.93      182.15      6.88 o 
  10   7   8       17.23       33.39      4.35 o 
  11   7   8       11.81        6.21      3.68 o 
 -11   8   8        1.26        0.00      3.15 o 
 -10   8   8        0.02        0.00      3.01 o 
  -9   8   8        5.74       12.05      3.15 o 
  -8   8   8        4.30        0.00      3.61 o 
  -7   8   8       69.76       70.55      4.46 o 
  -6   8   8        2.37        1.02      2.55 o 
  -5   8   8       77.22       88.04     14.24 o 
  -4   8   8       10.59        0.00      2.53 o 
  -3   8   8       12.02       17.80      2.94 o 
  -2   8   8      366.62      308.43     18.08 o 
  -1   8   8       58.07       63.75      5.10 o 
   0   8   8        8.71        9.46      3.46 o 
   1   8   8       12.40        6.82      3.40 o 
   2   8   8        1.51        6.45      3.46 o 
   3   8   8      277.01      306.15      8.96 o 
   4   8   8      275.06      314.70      9.14 o 
   5   8   8       35.30       26.27      3.38 o 
   6   8   8      314.40      315.00      7.51 o 
   7   8   8      156.76      122.64      5.36 o 
   8   8   8        0.74        7.46      3.57 o 
   9   8   8        2.31        3.21      5.31 o 
  -8   9   8       10.07       16.15      6.16 o 
  -7   9   8        0.77        1.70      3.83 o 
  -6   9   8        0.13        0.43      3.83 o 
  -5   9   8        1.91        0.00      3.83 o 
  -4   9   8        3.26       14.03      4.25 o 
  -3   9   8       54.86       40.39      5.53 o 
  -2   9   8        4.93        5.10      4.25 o 
  -1   9   8        7.74        4.68      3.83 o 
   0   9   8       58.11       45.49      5.95 o 
   1   9   8        2.50        4.68      3.83 o 
   2   9   8       61.71       54.85      5.95 o 
   3   9   8       34.54       21.26      5.10 o 
   4   9   8        4.74       11.90      4.68 o 
   5   9   8        6.70        4.68      4.68 o 
   6   9   8        8.46       13.60      5.10 o 
   7   9   8       18.84       13.60      5.10 o 
  -4  10   8        3.32        4.25      4.25 o 
  -3  10   8        0.01        2.55      4.25 o 
  -2  10   8       79.54       68.88      6.38 o 
  -1  10   8       74.34       42.52      5.95 o 
   0  10   8       61.16       59.95      6.38 o 
   1  10   8       25.82       27.21      5.53 o 
   2  10   8       23.43       17.43      5.10 o 
 -17   1   9       21.84       18.85      3.68 o 
 -16   1   9        0.48        1.76      3.08 o 
 -15   1   9        6.82        4.26      2.77 o 
 -14   1   9        0.19        0.00      2.76 o 
 -13   1   9       56.23       54.64      3.18 o 
 -12   1   9      959.34      924.15     11.71 o 
 -11   1   9      476.53      448.24      7.23 o 
 -10   1   9       55.15       61.23      3.08 o 
  -9   1   9      552.94      529.15      7.60 o 
  -8   1   9      103.02      102.78      3.39 o 
  -7   1   9      106.91       87.66      2.57 o 
  -6   1   9        7.31        4.33      1.32 o 
  -5   1   9       21.45       28.81      1.88 o 
  -4   1   9       10.68       15.15      1.72 o 
  -3   1   9       97.01      107.26      2.69 o 
  -2   1   9      365.30      408.87      5.06 o 
  -1   1   9      320.74      347.16      5.04 o 
   0   1   9       20.80       18.97      1.73 o 
   1   1   9        0.01        2.33      2.16 o 
   2   1   9        0.18        0.87      1.62 o 
   3   1   9      450.91      516.95      8.84 o 
   4   1   9       68.34       61.75      3.06 o 
   5   1   9        2.29        0.71      1.73 o 
   6   1   9      210.58      176.40      4.60 o 
   7   1   9      276.08      261.66      5.62 o 
   8   1   9      160.28      102.65      3.54 o 
   9   1   9       70.15       68.88      5.53 o 
  10   1   9       37.25       34.44      4.68 o 
  11   1   9       29.62       25.51      4.25 o 
  12   1   9        0.18        3.40      3.40 o 
  14   1   9       22.90       10.20      4.25 o 
  15   1   9       71.89       89.28      6.80 o 
 -16   2   9        2.61        0.00      2.95 o 
 -15   2   9       75.73       91.33      4.66 o 
 -14   2   9       11.26        9.81      3.10 o 
 -13   2   9        2.67        3.82      5.01 o 
 -12   2   9      407.35      409.51      7.02 o 
 -11   2   9      179.26      166.14      4.41 o 
 -10   2   9        4.19        0.00      1.73 o 
  -9   2   9        4.38        1.88      1.81 o 
  -8   2   9       10.03       11.29      1.71 o 
  -7   2   9        3.67        1.88      1.50 o 
  -6   2   9      150.67      133.47      2.86 o 
  -5   2   9        4.84        3.25      1.85 o 
  -4   2   9      106.54       93.54      3.06 o 
  -3   2   9     2060.95     1986.52     19.90 o 
  -2   2   9      471.53      506.19      6.67 o 
  -1   2   9      437.76      460.71      6.20 o 
   0   2   9        4.77        7.25      1.59 o 
   1   2   9      136.76      141.44      3.15 o 
   2   2   9      127.88      173.84      3.92 o 
   3   2   9       21.36       19.87      1.70 o 
   4   2   9        0.71        0.85      1.39 o 
   5   2   9        3.95       11.05      3.83 o 
   6   2   9       60.52       65.48      5.53 o 
   7   2   9       32.10       35.29      4.68 o 
   8   2   9       13.25       10.63      3.83 o 
   9   2   9      106.75       84.61      6.38 o 
  10   2   9      305.16      277.73     10.21 o 
  11   2   9      240.64      234.75      9.36 o 
  12   2   9        8.43        7.23      4.25 o 
  13   2   9       72.99       77.38      6.38 o 
  14   2   9        0.66        4.25      4.25 o 
 -16   3   9       24.45       24.35      3.76 o 
 -15   3   9       56.20       58.74      4.09 o 
 -14   3   9      108.54       96.65      5.85 o 
 -13   3   9        7.41        7.65      3.31 o 
 -12   3   9       69.54       72.10      4.60 o 
 -11   3   9      411.10      398.46      6.75 o 
 -10   3   9      290.71      283.75      5.47 o 
  -9   3   9      194.95      195.11      4.16 o 
  -8   3   9       42.94       50.64      2.50 o 
  -7   3   9       64.62       76.17      2.84 o 
  -6   3   9       40.57       47.46      2.38 o 
  -5   3   9       26.08       18.58      2.21 o 
  -4   3   9        2.91        1.06      1.77 o 
  -3   3   9       38.80       30.01      2.16 o 
  -2   3   9       13.19       14.91      1.88 o 
  -1   3   9      572.88      550.71      7.10 o 
   0   3   9       44.29       47.87      2.23 o 
   1   3   9       36.71       35.77      2.07 o 
   2   3   9     1327.57     1348.95     17.06 o 
   3   3   9      505.45      545.45     10.68 o 
   4   3   9        5.12        7.44      2.71 o 
   5   3   9      163.17      134.63      5.26 o 
   6   3   9        0.33        3.83      3.83 o 
   7   3   9        1.43        1.28      3.83 o 
   8   3   9      255.43      201.59      8.93 o 
   9   3   9      260.07      287.92     10.63 o 
  10   3   9      217.60      169.25      8.51 o 
  11   3   9       10.29        8.50      4.25 o 
  12   3   9       22.85       26.78      5.10 o 
  13   3   9        8.91       18.28      5.10 o 
  14   3   9        0.88        1.70      4.25 o 
 -15   4   9      462.01      480.14     13.40 o 
 -14   4   9      161.95      175.19     10.21 o 
 -13   4   9       85.83       90.65      4.50 o 
 -12   4   9       52.42       46.73      3.59 o 
 -11   4   9        6.27        7.09      2.73 o 
 -10   4   9      199.87      194.48      7.18 o 
  -9   4   9      281.23      273.30      5.46 o 
  -8   4   9       84.56       88.65      2.95 o 
  -7   4   9      267.06      269.51      4.67 o 
  -6   4   9     1862.62     1780.92     16.87 o 
  -5   4   9       43.18       41.65      2.59 o 
  -4   4   9      296.05      249.10      4.72 o 
  -3   4   9      740.50      746.52      9.08 o 
  -2   4   9       30.03       23.35      2.03 o 
  -1   4   9       75.56       67.81      2.42 o 
   0   4   9      285.85      294.50      6.21 o 
   1   4   9      259.19      233.92      5.64 o 
   2   4   9     1075.45     1183.33     22.08 o 
   3   4   9      560.66      544.11      9.01 o 
   4   4   9        1.57        1.40      2.54 o 
   5   4   9       54.81       36.79      3.61 o 
   6   4   9      157.31      155.82      7.87 o 
   7   4   9       91.79       73.91      4.65 o 
   8   4   9      210.03      224.54      9.78 o 
   9   4   9       12.71        5.10      4.68 o 
  10   4   9        5.37        9.35      4.68 o 
  11   4   9       25.83       18.71      5.10 o 
  12   4   9        4.33        0.00      4.68 o 
  13   4   9       77.47       69.30      7.23 o 
 -14   5   9       24.71       20.97      4.89 o 
 -13   5   9        1.02        2.68      5.28 o 
 -12   5   9        5.77        2.59      2.77 o 
 -11   5   9        4.92        5.41      2.77 o 
 -10   5   9       12.18        9.72      2.36 o 
  -9   5   9      133.71      139.89      4.18 o 
  -8   5   9       66.72       66.19      3.18 o 
  -7   5   9       80.88       82.43      3.21 o 
  -6   5   9        4.35        0.15      1.79 o 
  -5   5   9       22.01       22.34      4.91 o 
  -4   5   9       73.69       84.51      3.11 o 
  -3   5   9       14.09       19.62      2.64 o 
  -2   5   9       80.97       78.19      2.54 o 
  -1   5   9       10.58        8.98      2.53 o 
   0   5   9        6.95        6.05      2.59 o 
   1   5   9      203.77      223.42      5.73 o 
   2   5   9      501.37      546.06      9.17 o 
   3   5   9      274.14      259.63      6.20 o 
   4   5   9        2.33        0.00      2.43 o 
   5   5   9       39.07       45.49      4.05 o 
   6   5   9       31.96       25.91      6.38 o 
   7   5   9       17.88       31.57      3.91 o 
   8   5   9       67.52       41.93      4.21 o 
   9   5   9        1.54        0.00      4.25 o 
  10   5   9       11.37        1.28      4.68 o 
  11   5   9       53.25       75.68      7.65 o 
  12   5   9       12.73       14.45      5.53 o 
 -13   6   9       13.02        9.85      3.75 o 
 -12   6   9       38.92       41.67      4.21 o 
 -11   6   9        0.38        0.75      3.03 o 
 -10   6   9       10.80        3.94      2.73 o 
  -9   6   9      135.68      144.45      4.92 o 
  -8   6   9      397.55      383.00      7.54 o 
  -7   6   9       48.10       42.99      3.23 o 
  -6   6   9       28.99       21.89      2.96 o 
  -5   6   9       90.22       97.99      3.86 o 
  -4   6   9      358.30      345.38      6.29 o 
  -3   6   9       11.34        5.70      2.68 o 
  -2   6   9      401.29      421.16      8.01 o 
  -1   6   9      340.72      350.89      7.36 o 
   0   6   9       13.38        8.00      2.62 o 
   1   6   9        9.77       22.53      3.06 o 
   2   6   9      478.51      445.47      8.42 o 
   3   6   9        0.94        0.00      3.12 o 
   4   6   9      180.79      142.20      4.99 o 
   5   6   9      143.38      147.83      6.01 o 
   6   6   9      154.21      150.41      6.29 o 
   7   6   9       72.31       72.51      6.80 o 
   8   6   9       39.14       36.56      7.44 o 
   9   6   9        8.60        2.47      3.27 o 
  10   6   9       62.11       71.43      7.65 o 
  11   6   9       12.37        5.10      5.95 o 
 -12   7   9       22.65       25.23      4.05 o 
 -11   7   9       28.26       32.12      6.80 o 
 -10   7   9       70.03       76.81      6.16 o 
  -9   7   9       19.10       18.56      3.27 o 
  -8   7   9        1.58        0.00      2.91 o 
  -7   7   9       23.24       28.44      3.42 o 
  -6   7   9       17.49       27.71      3.02 o 
  -5   7   9      181.18      199.59      5.55 o 
  -4   7   9       55.56       52.10      6.59 o 
  -3   7   9       20.00        6.24      3.57 o 
  -2   7   9       54.37       70.03      8.08 o 
  -1   7   9        7.79        2.59      3.27 o 
   0   7   9      108.51      114.00      4.72 o 
   1   7   9        0.98        2.52      2.91 o 
   2   7   9       16.60        9.80      2.77 o 
   3   7   9       10.94       21.40      3.17 o 
   4   7   9       62.93       87.59      6.82 o 
   5   7   9      530.72      588.52     12.64 o 
   6   7   9       21.49        6.01      3.57 o 
   7   7   9      164.04      136.64      6.46 o 
   8   7   9       34.93       30.72      4.29 o 
   9   7   9        1.91        0.00      3.45 o 
  10   7   9       14.55        6.48      3.83 o 
 -10   8   9        2.40        0.00      3.15 o 
  -9   8   9        6.74        0.00      2.84 o 
  -8   8   9        7.11        3.95      2.98 o 
  -7   8   9        4.43        5.34      2.96 o 
  -6   8   9       39.62       42.51      5.95 o 
  -5   8   9       28.48       38.26      5.53 o 
  -4   8   9        0.12        0.00      3.22 o 
  -3   8   9       46.96       36.13      4.08 o 
  -2   8   9       81.75       95.66      8.50 o 
  -1   8   9        9.37        7.48      3.46 o 
   0   8   9       53.24       62.22      9.99 o 
   1   8   9       38.82       24.64      4.08 o 
   2   8   9        3.67       11.05      4.68 o 
   3   8   9        1.01        0.00      4.25 o 
   4   8   9       21.72       27.36      4.18 o 
   5   8   9        0.88        2.62      3.37 o 
   6   8   9       18.02        8.20      3.75 o 
   7   8   9       53.65       73.98      5.56 o 
   8   8   9       79.72       64.43      5.39 o 
  -7   9   9        4.56        5.95      4.68 o 
  -6   9   9       23.75       25.93      5.53 o 
  -5   9   9       11.74       10.20      4.68 o 
  -4   9   9       12.69       13.60      4.68 o 
  -3   9   9       36.77       36.14      5.53 o 
  -2   9   9        4.10        8.50      4.25 o 
  -1   9   9       21.30       24.23      5.10 o 
   0   9   9       50.39       56.54      6.38 o 
   1   9   9       34.24       44.64      5.95 o 
   2   9   9        8.42        8.08      5.10 o 
   3   9   9       10.47       16.15      5.10 o 
   4   9   9       73.35       78.23      7.65 o 
   5   9   9       72.14       59.52      6.80 o 
 -16   0  10       12.38       15.83      8.29 o 
 -15   0  10       36.56       32.35      6.38 o 
 -14   0  10        6.68       11.90      3.61 o 
 -13   0  10      107.91      105.02      5.71 o 
 -12   0  10      204.70      213.56     11.48 o 
 -11   0  10        9.70        6.16      3.31 o 
 -10   0  10       32.87       26.56      3.75 o 
  -9   0  10       23.10       31.64      3.75 o 
  -8   0  10        1.22       10.76      2.84 o 
  -7   0  10      588.53      501.21     10.23 o 
  -6   0  10       65.55       55.32      3.91 o 
  -5   0  10       24.91       28.66      7.65 o 
  -4   0  10       17.47       15.21      2.84 o 
  -3   0  10      751.58      739.92     20.22 o 
  -2   0  10      515.45      459.74      9.17 o 
  -1   0  10     2045.90     2179.50     43.11 o 
   0   0  10      435.99      402.09     11.49 o 
   1   0  10      141.63      160.32      6.80 o 
   2   0  10      567.01      526.87     13.19 o 
   3   0  10     1093.39     1061.58     22.58 o 
   4   0  10       34.66       65.05      5.10 o 
   5   0  10       92.77       34.35      2.84 o 
   6   0  10      235.25      260.28      6.01 o 
   7   0  10       17.83        3.61      3.19 o 
   8   0  10      140.93      188.62      4.95 o 
   9   0  10      174.75      116.29      4.05 o 
  10   0  10      107.34      106.46      3.75 o 
  11   0  10      302.36      311.75      9.36 o 
 -16   1  10       62.73       76.08      4.74 o 
 -15   1  10       12.06       13.21      3.35 o 
 -14   1  10        0.25        0.00      2.39 o 
 -13   1  10        0.46        0.00      2.28 o 
 -12   1  10       29.76       30.32      2.81 o 
 -11   1  10      142.28      135.92      4.25 o 
 -10   1  10      141.75      126.64      3.93 o 
  -9   1  10      387.51      346.34      6.06 o 
  -8   1  10      105.78       96.25      3.45 o 
  -7   1  10      120.36      114.12      3.23 o 
  -6   1  10      433.35      415.13      6.38 o 
  -5   1  10      265.52      244.46      4.73 o 
  -4   1  10      118.97      117.48      4.09 o 
  -3   1  10      147.03      145.04      3.48 o 
  -2   1  10        2.79        0.86      1.75 o 
  -1   1  10      213.36      250.46      4.44 o 
   0   1  10      453.28      403.78      6.82 o 
   1   1  10       11.91       18.82      2.18 o 
   2   1  10      116.97      101.78      4.05 o 
   3   1  10       40.07       45.24      2.96 o 
   4   1  10       92.27       84.57      3.68 o 
   5   1  10       93.55       85.36      3.57 o 
   6   1  10       11.72       46.26      2.98 o 
   7   1  10      151.03      103.92      3.68 o 
   8   1  10        1.26        4.49      2.04 o 
   9   1  10       21.50       28.48      4.25 o 
  10   1  10        9.40        1.70      3.83 o 
  11   1  10        7.88        0.00      3.40 o 
  12   1  10       44.50       12.33      3.83 o 
  14   1  10       70.31       51.02      5.53 o 
 -16   2  10        3.81        6.02      3.27 o 
 -15   2  10       58.18       53.45      5.14 o 
 -14   2  10      168.87      182.42      5.97 o 
 -13   2  10       93.99      107.07      4.08 o 
 -12   2  10        0.88        0.32      2.34 o 
 -11   2  10      574.17      566.70      8.46 o 
 -10   2  10        4.91        6.05      2.17 o 
  -9   2  10      555.05      472.26      7.28 o 
  -8   2  10       43.09       35.58      2.55 o 
  -7   2  10      339.47      289.86      5.45 o 
  -6   2  10       76.18       76.13      3.06 o 
  -5   2  10       53.40       51.35      3.31 o 
  -4   2  10      192.20      193.80      7.21 o 
  -3   2  10       76.63       68.29      2.92 o 
  -2   2  10      350.77      331.32      5.34 o 
  -1   2  10     1009.67      946.16     10.84 o 
   0   2  10      653.71      707.06      8.58 o 
   1   2  10        1.53        0.91      1.86 o 
   2   2  10       83.34       80.68      3.04 o 
   3   2  10      121.73      161.42      8.08 o 
   4   2  10      468.50      422.83      7.46 o 
   5   2  10       60.90       60.80      5.10 o 
   6   2  10       50.54       35.29      5.10 o 
   7   2  10       39.76       51.44      5.10 o 
   8   2  10        4.49        3.40      3.83 o 
   9   2  10       65.25       95.66      6.80 o 
  10   2  10       70.06       37.41      5.10 o 
  11   2  10       15.24        0.00      3.83 o 
  12   2  10        0.21        3.83      3.83 o 
  13   2  10        0.69       18.71      4.68 o 
 -15   3  10        0.00        0.00      2.92 o 
 -14   3  10       43.50       45.24      4.95 o 
 -13   3  10       77.18       67.66      5.25 o 
 -12   3  10        4.50        7.95      4.04 o 
 -11   3  10       80.54       74.11      4.09 o 
 -10   3  10        2.63        0.00      2.36 o 
  -9   3  10        6.91        6.34      2.28 o 
  -8   3  10       26.27       30.09      2.35 o 
  -7   3  10       46.35       43.75      2.42 o 
  -6   3  10       21.90       29.24      2.44 o 
  -5   3  10        5.47        1.35      1.94 o 
  -4   3  10      524.25      521.23      7.37 o 
  -3   3  10       61.09       54.76      3.07 o 
  -2   3  10       39.52       31.48      2.29 o 
  -1   3  10      193.48      186.68      3.93 o 
   0   3  10        8.56        0.68      1.73 o 
   1   3  10      228.52      224.44      4.03 o 
   2   3  10      323.37      277.96     10.42 o 
   3   3  10       40.64       56.39      4.05 o 
   4   3  10      190.36      191.19      6.16 o 
   5   3  10      321.52      275.20     10.21 o 
   6   3  10      161.38      184.13      8.50 o 
   7   3  10       32.72       16.16      4.68 o 
   8   3  10       62.51       54.42      5.53 o 
   9   3  10      213.06      226.66      9.78 o 
  10   3  10       53.81       40.81      5.53 o 
  11   3  10       18.29        4.68      4.68 o 
  12   3  10        8.55       12.75      4.68 o 
  13   3  10        0.25        0.00      4.25 o 
 -15   4  10       32.75       32.95      4.81 o 
 -14   4  10      240.72      253.16      8.27 o 
 -13   4  10       65.17       82.75      5.41 o 
 -12   4  10       27.19       31.43      4.35 o 
 -11   4  10      192.35      183.28      5.71 o 
 -10   4  10       18.65       25.24      3.44 o 
  -9   4  10       22.56       23.94      2.61 o 
  -8   4  10       67.66       70.50      2.99 o 
  -7   4  10      467.81      428.41      6.11 o 
  -6   4  10       14.45       19.21      2.42 o 
  -5   4  10       23.66       28.03      2.37 o 
  -4   4  10       29.54       39.68      2.55 o 
  -3   4  10        5.79        3.75      1.99 o 
  -2   4  10      384.24      386.85      5.93 o 
  -1   4  10      160.95      148.56      3.51 o 
   0   4  10      145.49      139.60      5.68 o 
   1   4  10       13.65        8.85      2.53 o 
   2   4  10       57.87       67.43      3.75 o 
   3   4  10        6.83       15.22      3.31 o 
   4   4  10       73.09       63.54      4.35 o 
   5   4  10        7.93        0.00      4.89 o 
   6   4  10        2.31        0.00      4.25 o 
   7   4  10       37.78       22.11      5.10 o 
   8   4  10        0.06        3.40      4.68 o 
   9   4  10       11.99       18.28      5.10 o 
  10   4  10       19.31       16.58      5.10 o 
  11   4  10       45.40       83.75      7.23 o 
  12   4  10       14.00        0.00      4.68 o 
 -14   5  10       97.67       96.09      8.50 o 
 -13   5  10        6.83       12.70      3.75 o 
 -12   5  10        3.94        0.34      2.84 o 
 -11   5  10      428.91      426.00      8.98 o 
 -10   5  10       31.38       29.40      2.89 o 
  -9   5  10       92.02       90.69      3.68 o 
  -8   5  10        2.94        0.99      2.16 o 
  -7   5  10      541.89      545.13      9.18 o 
  -6   5  10      266.62      250.02      5.14 o 
  -5   5  10      965.14      961.96     11.61 o 
  -4   5  10       95.53      116.44      3.99 o 
  -3   5  10       10.03        9.44      2.00 o 
  -2   5  10      150.19      175.99      5.32 o 
  -1   5  10        3.15        0.00      2.43 o 
   0   5  10      229.19      227.50      5.97 o 
   1   5  10      162.41      149.84      4.90 o 
   2   5  10      120.86      104.87      6.45 o 
   3   5  10      268.41      248.55      6.14 o 
   4   5  10      583.98      604.36     12.48 o 
   5   5  10        0.59        0.00      3.19 o 
   6   5  10        1.87        0.00      3.01 o 
   7   5  10       21.40       31.22      4.05 o 
   8   5  10        9.32        6.80      5.10 o 
   9   5  10       12.41       14.88      5.53 o 
  10   5  10       17.28       14.03      5.53 o 
  11   5  10       13.66       28.48      5.95 o 
 -12   6  10        0.29        0.00      3.45 o 
 -11   6  10        4.41        2.47      3.27 o 
 -10   6  10        2.95        0.23      2.81 o 
  -9   6  10        5.87        0.58      2.74 o 
  -8   6  10       91.93       88.50      4.62 o 
  -7   6  10        8.46        7.42      2.68 o 
  -6   6  10       15.30       14.26      2.68 o 
  -5   6  10       69.57       73.28      3.55 o 
  -4   6  10        2.62        0.00      1.80 o 
  -3   6  10       14.46        5.36      2.77 o 
  -2   6  10       10.35        6.67      3.14 o 
  -1   6  10      140.62      119.70      4.74 o 
   0   6  10       39.90       31.55      3.42 o 
   1   6  10       12.43       23.96      3.17 o 
   2   6  10       14.64       18.40      3.08 o 
   3   6  10       14.75       14.88      2.98 o 
   4   6  10        0.10        0.79      2.68 o 
   5   6  10        2.65        0.57      3.15 o 
   6   6  10        0.06        0.00      3.15 o 
   7   6  10        3.95       10.20      3.61 o 
   8   6  10        2.02        5.03      3.45 o 
   9   6  10        0.37        0.00      5.10 o 
  10   6  10        8.32        0.00      5.10 o 
 -11   7  10        2.45        0.44      3.45 o 
 -10   7  10        2.38        0.00      3.15 o 
  -9   7  10       90.78      105.43     10.20 o 
  -8   7  10       48.17       57.96      9.57 o 
  -7   7  10        0.14        0.00      2.53 o 
  -6   7  10       16.95       15.75      2.72 o 
  -5   7  10      182.18      212.02     13.61 o 
  -4   7  10       38.57       34.92     12.97 o 
  -3   7  10       29.16       21.05      3.98 o 
  -2   7  10      128.28      133.86      9.14 o 
  -1   7  10       88.05       62.79      4.90 o 
   0   7  10       23.88       25.90      3.42 o 
   1   7  10        6.29        3.19      2.64 o 
   2   7  10      115.35       80.08      5.18 o 
   3   7  10        1.85        0.00      2.73 o 
   4   7  10        9.37       18.31      4.89 o 
   5   7  10        9.60        8.03      4.04 o 
   6   7  10        2.12        0.20      3.45 o 
   7   7  10       14.12       12.86      8.08 o 
   8   7  10        9.95        3.54      3.57 o 
  -9   8  10       72.69       93.94      5.20 o 
  -8   8  10       27.02       15.19      3.57 o 
  -7   8  10        2.87        2.98      4.68 o 
  -6   8  10        4.29        2.13      4.68 o 
  -5   8  10       10.97        7.23      4.68 o 
  -4   8  10        6.23        0.00      4.25 o 
  -2   8  10       42.79       59.10      6.38 o 
  -1   8  10       15.77       15.73      4.68 o 
   0   8  10        0.15        0.00      4.25 o 
   1   8  10        3.39        7.65      4.68 o 
   2   8  10      140.81      116.51      8.08 o 
   3   8  10       39.37       37.48      4.59 o 
   4   8  10        0.04        0.00      3.27 o 
   5   8  10       23.35        9.12      3.87 o 
   6   8  10       25.48       42.21      4.78 o 
  -5   9  10       22.04       15.30      5.10 o 
  -4   9  10        0.52        0.00      4.25 o 
  -3   9  10        0.79        0.00      4.68 o 
  -2   9  10       36.16       57.39      6.80 o 
  -1   9  10       11.60        2.55      4.25 o 
   0   9  10        0.33        0.00      4.25 o 
   1   9  10        6.52        0.43      4.25 o 
   2   9  10        1.37        2.13      4.68 o 
 -15   1  11        2.69        0.00      2.65 o 
 -14   1  11        1.04        0.00      4.36 o 
 -13   1  11        6.33        3.07      2.44 o 
 -12   1  11       55.52       58.62      3.45 o 
 -11   1  11       17.76       22.34      2.75 o 
 -10   1  11       92.25       90.96      4.42 o 
  -9   1  11       58.35       53.22      2.92 o 
  -8   1  11      553.90      531.83      7.92 o 
  -7   1  11      476.66      426.01      7.78 o 
  -6   1  11        8.46        6.27      2.36 o 
  -5   1  11      490.56      451.37      8.02 o 
  -4   1  11       46.50       50.86      3.24 o 
  -3   1  11      153.98      122.07      4.16 o 
  -2   1  11      973.09      916.84     12.45 o 
  -1   1  11       59.33       60.65      4.89 o 
   0   1  11      600.80      542.24     10.22 o 
   1   1  11     2240.40     2292.25     31.83 o 
   2   1  11        0.53        5.62      2.66 o 
   3   1  11       68.83       96.09      7.87 o 
   4   1  11        1.76        5.93      2.35 o 
   5   1  11      160.78      185.25      4.90 o 
   6   1  11      216.81      218.75      5.31 o 
   7   1  11      235.12      150.24      4.39 o 
   8   1  11       30.38       15.31      3.83 o 
   9   1  11      100.11       71.43      5.95 o 
  10   1  11       29.51       20.41      4.25 o 
  11   1  11      121.02      139.89      7.23 o 
  12   1  11       10.72       15.73      4.25 o 
 -15   2  11       12.26        4.58      3.78 o 
 -14   2  11       18.15       18.74      3.42 o 
 -13   2  11        0.81        0.00      2.44 o 
 -12   2  11       18.46       13.23      3.10 o 
 -11   2  11       11.58       16.91      3.00 o 
 -10   2  11        2.11        0.00      2.53 o 
  -9   2  11       95.50       89.33      7.23 o 
  -8   2  11      237.77      207.70      5.98 o 
  -7   2  11       73.57       56.75      3.66 o 
  -6   2  11        3.49        0.71      2.47 o 
  -5   2  11       76.61       96.17      4.09 o 
  -4   2  11      786.07      773.07     11.19 o 
  -3   2  11       94.98       95.12      3.37 o 
  -2   2  11      702.33      680.39      8.70 o 
  -1   2  11        0.06        0.00      1.90 o 
   0   2  11      241.72      265.03      4.84 o 
   1   2  11      961.10      936.54     16.09 o 
   2   2  11       40.23       37.16      2.83 o 
   3   2  11       48.66       68.88      3.15 o 
   4   2  11      165.78      155.87      4.25 o 
   5   2  11      152.48      172.22      8.08 o 
   6   2  11        3.32        0.00      3.83 o 
   7   2  11        3.31       11.05      4.25 o 
   8   2  11        0.30        0.00      3.83 o 
   9   2  11        9.49       14.88      4.68 o 
  10   2  11        0.05        0.00      4.25 o 
  11   2  11        0.18        6.38      4.25 o 
  12   2  11        1.47        3.40      4.68 o 
 -14   3  11       12.59       15.94      4.21 o 
 -13   3  11      126.80      120.90      6.16 o 
 -12   3  11       10.04       10.92      3.75 o 
 -11   3  11      144.54      154.28      8.40 o 
 -10   3  11       46.81       48.30      3.67 o 
  -9   3  11      113.87      118.31      4.62 o 
  -8   3  11      526.19      486.73      9.73 o 
  -7   3  11      920.71      841.15     12.35 o 
  -6   3  11      250.02      266.40      5.71 o 
  -5   3  11      111.03       86.12      3.37 o 
  -4   3  11      128.73      135.78      5.89 o 
  -3   3  11      181.58      198.79      4.46 o 
  -2   3  11       66.69       55.94      2.77 o 
  -1   3  11      105.10      116.79      4.62 o 
   0   3  11      353.52      360.87      5.71 o 
   1   3  11      945.18      977.09     11.09 o 
   2   3  11        0.35        0.00      3.83 o 
   3   3  11      364.18      380.29     12.34 o 
   4   3  11      146.79      137.35      7.65 o 
   5   3  11      179.50      221.55      9.36 o 
   6   3  11       61.01       39.97      5.53 o 
   7   3  11        0.04        0.00      3.83 o 
   8   3  11        4.83        0.00      3.83 o 
   9   3  11        6.60        0.85      4.25 o 
  10   3  11       21.63       11.05      4.68 o 
  11   3  11       24.88       30.61      5.10 o 
  12   3  11        0.41        0.00      4.25 o 
 -14   4  11       15.30        9.57      4.21 o 
 -13   4  11        2.63        0.00      4.25 o 
 -12   4  11       58.67       83.09      9.57 o 
 -11   4  11        5.02        3.79      3.45 o 
 -10   4  11        0.59        1.15      6.80 o 
  -9   4  11        1.24        0.00      2.14 o 
  -8   4  11      168.23      175.48      4.65 o 
  -7   4  11      111.60      136.06      5.15 o 
  -6   4  11      406.33      374.24      6.39 o 
  -5   4  11        4.12        0.00      1.94 o 
  -4   4  11      391.16      386.23      6.36 o 
  -3   4  11       62.23       63.11      2.85 o 
  -2   4  11      126.94      126.58      3.74 o 
  -1   4  11      230.37      220.19      4.26 o 
   0   4  11       52.57       63.21      3.78 o 
   1   4  11        6.42        3.12      2.45 o 
   2   4  11       50.64       52.83      3.51 o 
   3   4  11       66.35       70.54      4.65 o 
   4   4  11        1.18        2.68      2.98 o 
   5   4  11        0.63        6.80      4.68 o 
   6   4  11      322.39      301.56     11.48 o 
   7   4  11       46.56       46.34      6.38 o 
   8   4  11        2.29        0.85      4.68 o 
   9   4  11        5.49       12.33      4.68 o 
  10   4  11       29.12       24.23      5.53 o 
  11   4  11       49.47       46.77      6.38 o 
 -13   5  11      124.83      121.18      8.93 o 
 -12   5  11        0.01        0.00      3.57 o 
 -11   5  11       32.90       44.97      5.95 o 
 -10   5  11        0.95        0.00      2.81 o 
  -9   5  11      144.10      117.62      5.77 o 
  -8   5  11       18.55        9.50      3.57 o 
  -7   5  11        0.21        0.00      2.58 o 
  -6   5  11       21.69        9.94      2.37 o 
  -5   5  11      113.98      106.30      3.67 o 
  -4   5  11       43.98       40.04      4.17 o 
  -3   5  11       19.94       24.88      2.33 o 
  -2   5  11        3.56        0.00      2.53 o 
  -1   5  11        3.50        2.28      3.24 o 
   0   5  11       37.40       34.64      3.96 o 
   1   5  11       53.21       46.20      4.88 o 
   2   5  11       31.57       18.83      3.10 o 
   3   5  11      121.22      141.33      6.16 o 
   4   5  11       48.98       68.24      4.81 o 
   5   5  11        0.00        0.00      3.01 o 
   6   5  11       12.41       13.18      5.10 o 
   7   5  11        1.83        0.85      4.68 o 
   8   5  11       16.63        3.40      5.53 o 
   9   5  11       35.73       35.71      6.38 o 
  10   5  11       58.27       46.34      7.23 o 
 -11   6  11       18.78       16.78      3.75 o 
 -10   6  11        4.78        1.08      3.27 o 
  -9   6  11       31.06       36.75      6.76 o 
  -8   6  11       57.16       50.25      3.69 o 
  -7   6  11        0.52        1.19      2.62 o 
  -6   6  11       52.65       61.26      5.02 o 
  -5   6  11        4.24        8.37      2.52 o 
  -4   6  11        0.09        1.68      2.77 o 
  -3   6  11       11.02       17.34      3.19 o 
  -2   6  11       30.46       21.66      3.27 o 
  -1   6  11        0.45        0.00      2.80 o 
   0   6  11        0.05        0.00      4.25 o 
   1   6  11        0.30        0.10      2.83 o 
   2   6  11        8.79        4.42      2.73 o 
   3   6  11        0.49        0.00      3.05 o 
   4   6  11       98.34      113.38      6.01 o 
   5   6  11       32.27       37.35      6.16 o 
   6   6  11        6.48       16.31      5.10 o 
   7   6  11        2.21        5.60      3.45 o 
   8   6  11       45.55       56.12      7.23 o 
   9   6  11        0.02        0.00      5.53 o 
  -9   7  11        6.09        0.00      3.61 o 
  -8   7  11      125.60      140.65      5.92 o 
  -7   7  11       15.46       11.30      3.06 o 
  -6   7  11      134.26      126.28      8.50 o 
  -5   7  11       17.63        8.79      4.05 o 
  -4   7  11       67.70       79.96      5.56 o 
  -3   7  11       72.14       70.20      5.39 o 
  -2   7  11        4.81        0.00      5.10 o 
  -1   7  11        6.23       14.19      5.07 o 
   0   7  11       31.75       20.31      4.03 o 
   1   7  11        0.40        0.00      5.10 o 
   2   7  11        4.83        5.26      3.57 o 
   3   7  11        0.96        0.00      3.27 o 
   4   7  11       36.76       53.71      7.65 o 
   5   7  11       10.27       10.20      3.91 o 
   6   7  11       13.19       19.25      7.01 o 
   7   7  11        0.00        0.00      5.53 o 
  -7   8  11       25.95       28.48      6.38 o 
  -6   8  11       25.74       32.31      5.95 o 
  -5   8  11       33.24       32.74      5.95 o 
  -4   8  11       50.09       21.68      5.95 o 
  -3   8  11       56.71       43.37      5.95 o 
  -2   8  11      116.44      112.67      8.50 o 
  -1   8  11        7.03        8.50      5.53 o 
   0   8  11        9.55        7.23      5.53 o 
   1   8  11       52.31       64.62      7.23 o 
   2   8  11        0.55        2.98      4.68 o 
   3   8  11        2.40        0.00      3.57 o 
   4   8  11       17.74       13.44      4.25 o 
 -14   0  12       43.42       41.96      8.72 o 
 -13   0  12       39.70       50.16      9.14 o 
 -12   0  12      226.08      219.01      7.96 o 
 -11   0  12        1.63        1.72      4.46 o 
 -10   0  12      348.37      314.66      8.87 o 
  -9   0  12       77.59       87.59      5.41 o 
  -8   0  12       32.10       32.34      3.91 o 
  -7   0  12      499.14      488.48     11.91 o 
  -6   0  12       20.73       22.96      5.10 o 
  -5   0  12      926.99      887.73     21.71 o 
  -4   0  12      140.13      176.89      8.93 o 
  -3   0  12      420.91      322.04     11.06 o 
  -2   0  12      495.54      414.41     12.76 o 
  -1   0  12     4119.12     4199.79     79.19 o 
   0   0  12      115.22      139.47      7.65 o 
   1   0  12       63.24      100.34      6.38 o 
   2   0  12      270.70      479.75     13.18 o 
   3   0  12      215.16      258.14      8.93 o 
   4   0  12        8.12        0.00      2.98 o 
   5   0  12      160.42      285.33      9.35 o 
   6   0  12      182.81      175.62      7.23 o 
   7   0  12      350.29      347.08     10.21 o 
   8   0  12      324.51      345.36     10.21 o 
   9   0  12       12.74       19.13      3.83 o 
  10   0  12      186.25      251.74      8.50 o 
 -14   1  12       11.11        7.36      2.88 o 
 -13   1  12       14.54       17.65      4.05 o 
 -12   1  12        0.98        0.00      2.34 o 
 -11   1  12      100.38      129.21      4.41 o 
 -10   1  12       47.59       50.86      4.87 o 
  -9   1  12      204.54      216.10      5.89 o 
  -8   1  12       83.87       92.74      4.42 o 
  -7   1  12      385.13      361.05      7.36 o 
  -6   1  12       81.03       85.83      4.09 o 
  -5   1  12      117.93       90.68      3.99 o 
  -4   1  12       90.95       92.52      4.97 o 
  -3   1  12       72.00       64.34      4.35 o 
  -2   1  12        6.02       12.11      4.25 o 
  -1   1  12       20.70        7.43      3.15 o 
   0   1  12      870.30     1046.56     16.69 o 
   1   1  12        0.34        2.90      2.54 o 
   2   1  12      506.88      435.28      8.71 o 
   3   1  12      128.31      200.06      6.59 o 
   4   1  12       92.04       61.21      3.57 o 
   5   1  12      171.22      196.68      5.31 o 
   6   1  12       35.73       42.91      3.06 o 
   7   1  12       27.42       21.68      4.25 o 
   8   1  12        0.38        2.55      3.83 o 
   9   1  12        0.11       12.33      4.25 o 
  10   1  12        5.88        0.00      3.83 o 
  11   1  12       23.63       31.46      4.68 o 
 -14   2  12        3.91        2.27      3.67 o 
 -13   2  12        0.85        0.00      2.86 o 
 -12   2  12        2.73        0.31      2.86 o 
 -11   2  12       40.69       47.04      3.84 o 
 -10   2  12       71.71       79.46      4.33 o 
  -9   2  12        0.68        0.57      3.94 o 
  -8   2  12       18.92       25.72      3.10 o 
  -7   2  12       93.76       85.18      4.09 o 
  -6   2  12      408.97      380.11      7.57 o 
  -5   2  12       17.87       14.96      3.19 o 
  -4   2  12        2.92        0.00      2.36 o 
  -3   2  12        0.44        1.00      2.36 o 
  -2   2  12      411.42      471.36      8.05 o 
  -1   2  12       62.41       52.50      4.89 o 
   0   2  12     1244.40     1160.08     18.01 o 
   1   2  12      108.72      141.38      4.79 o 
   2   2  12      286.08      308.76      6.74 o 
   3   2  12       21.35       16.97      2.51 o 
   4   2  12      235.58      230.07      9.78 o 
   5   2  12      261.27      208.82      9.36 o 
   6   2  12        1.84       17.43      4.25 o 
   7   2  12      182.56      298.94     11.06 o 
   8   2  12       12.39        6.80      4.25 o 
   9   2  12        3.65        0.00      3.40 o 
  10   2  12       24.80        2.55      4.25 o 
  11   2  12        3.32        8.08      4.68 o 
 -13   3  12       25.13       37.27      4.78 o 
 -12   3  12       42.91       53.62      4.00 o 
 -11   3  12        1.17        0.00      2.77 o 
 -10   3  12       10.66        9.00      3.10 o 
  -9   3  12       46.06       50.05      3.67 o 
  -8   3  12        2.89        0.00      2.62 o 
  -7   3  12       82.32       72.93      3.84 o 
  -6   3  12       15.51       30.28      3.59 o 
  -5   3  12       33.57       37.43      3.17 o 
  -4   3  12       28.79       27.59      3.06 o 
  -3   3  12      307.29      332.45      7.38 o 
  -2   3  12        5.70        8.86      2.16 o 
  -1   3  12      313.06      401.94      6.88 o 
   0   3  12        0.83        0.00      1.66 o 
   1   3  12       72.56       74.81      3.28 o 
   2   3  12       16.17       22.11      5.53 o 
   3   3  12        2.40        2.55      4.25 o 
   4   3  12       38.12       32.74      5.53 o 
   5   3  12       88.63       76.53      6.80 o 
   6   3  12       52.72       54.42      6.38 o 
   7   3  12       71.27       33.59      5.53 o 
   8   3  12       52.26      100.76      7.23 o 
   9   3  12        2.67        6.38      4.68 o 
  10   3  12        3.01        0.00      4.68 o 
 -12   4  12        7.93        8.71      4.05 o 
 -11   4  12        6.12        4.83      3.75 o 
 -10   4  12       13.71       11.85      3.06 o 
  -9   4  12       58.70       68.79      4.06 o 
  -8   4  12        0.01        0.00      2.50 o 
  -7   4  12       37.17       47.42      3.56 o 
  -6   4  12       49.56       42.06      3.42 o 
  -5   4  12       20.01       13.99      2.51 o 
  -4   4  12      253.47      229.35      4.93 o 
  -3   4  12       19.25       16.74      2.23 o 
  -2   4  12        3.98        3.83      3.93 o 
  -1   4  12       13.10       12.30      2.86 o 
   0   4  12       24.82       17.86      2.95 o 
   1   4  12       46.51       33.35      3.44 o 
   2   4  12        7.53        0.20      3.15 o 
   3   4  12        3.67        6.38      4.68 o 
   4   4  12       34.50       26.36      5.53 o 
   5   4  12       74.40      105.87      7.65 o 
   6   4  12       49.49       39.11      6.38 o 
   7   4  12       45.50       55.27      6.38 o 
   8   4  12      102.31       92.69      8.08 o 
   9   4  12       58.78       56.55      6.80 o 
  10   4  12        1.85        0.00      5.10 o 
 -11   5  12       54.59       64.76     11.90 o 
 -10   5  12        0.41        0.00      4.89 o 
  -9   5  12       35.20       34.97      9.57 o 
  -8   5  12        0.83        0.00      5.95 o 
  -7   5  12        0.70        0.00      3.02 o 
  -6   5  12        0.14        0.00      2.23 o 
  -5   5  12        8.28        8.12      2.37 o 
  -4   5  12        0.87        5.53      2.23 o 
  -3   5  12      130.01      144.20      5.30 o 
  -2   5  12        0.02        0.00      2.61 o 
  -1   5  12       38.04       42.97      3.76 o 
   0   5  12        0.36        0.00      5.55 o 
   1   5  12        0.97        6.19      2.75 o 
   2   5  12       14.37        9.78      2.95 o 
   3   5  12      107.23       90.84      5.71 o 
   4   5  12       40.40       25.00      3.75 o 
   5   5  12      106.84      113.95      8.50 o 
   6   5  12       14.73       15.30      5.53 o 
   7   5  12       10.39        5.53      5.10 o 
   8   5  12        9.07        5.95      5.10 o 
   9   5  12        9.63        0.00      4.68 o 
 -10   6  12        0.47        0.00      4.46 o 
  -9   6  12       76.73       82.95      5.39 o 
  -8   6  12        1.89        1.08      2.88 o 
  -7   6  12       69.95       65.94      4.22 o 
  -6   6  12        6.00        8.00      2.72 o 
  -5   6  12        1.96        0.00      3.02 o 
  -4   6  12        0.03        0.00      2.86 o 
  -3   6  12       18.52       19.49      3.35 o 
  -2   6  12       20.53       24.74      3.44 o 
  -1   6  12       20.09       22.42      3.44 o 
   0   6  12        0.37        0.00      3.42 o 
   1   6  12       78.21       98.49      4.81 o 
   2   6  12       23.91       14.95      3.27 o 
   3   6  12        0.07        3.14      3.45 o 
   4   6  12        1.51        0.00      3.06 o 
   5   6  12       71.32       84.23      8.93 o 
   6   6  12        9.22        6.38      5.53 o 
   7   6  12       15.66        1.70      5.53 o 
  -8   7  12        0.22        2.55      4.25 o 
  -7   7  12      147.72      156.05      9.78 o 
  -6   7  12        0.11        0.00      4.68 o 
  -5   7  12       10.08        2.13      5.10 o 
  -4   7  12        4.14        8.08      5.10 o 
  -3   7  12       48.36       65.47      7.23 o 
  -2   7  12        0.05        0.00      3.31 o 
  -1   7  12       32.34       29.67      7.44 o 
   0   7  12        1.08        3.33      3.57 o 
   1   7  12        1.64        0.00      3.37 o 
   2   7  12        7.69        4.81      3.75 o 
   3   7  12       23.82       23.87      5.74 o 
   4   7  12       12.64       22.11      4.35 o 
   5   7  12       21.44       10.63      5.74 o 
  -2   8  12        7.21       12.33      5.53 o 
  -1   8  12        1.38        4.25      5.10 o 
 -13   1  13        5.29        0.00      3.17 o 
 -12   1  13       89.65      102.48      5.14 o 
 -11   1  13        4.60        0.00      2.86 o 
 -10   1  13      121.32      127.94      5.23 o 
  -9   1  13      494.91      485.92      9.24 o 
  -8   1  13       79.48       66.79      4.09 o 
  -7   1  13       48.54       41.64      3.59 o 
  -6   1  13      377.35      368.08      9.17 o 
  -5   1  13      143.23      149.68      6.01 o 
  -4   1  13      146.44      151.31      5.99 o 
  -3   1  13       36.87       39.61      3.91 o 
  -2   1  13       24.28       25.97      4.68 o 
  -1   1  13      292.24      305.57      7.80 o 
   0   1  13      260.08      291.79      7.50 o 
   1   1  13        8.45       15.27      3.15 o 
   2   1  13        8.94        0.00      2.76 o 
   3   1  13       68.11       57.33      3.68 o 
   4   1  13        1.43        0.57      2.66 o 
   5   1  13      154.95      205.36      5.51 o 
   6   1  13        8.29        0.00      3.83 o 
   7   1  13       73.82      131.80      7.23 o 
   8   1  13       15.08       22.11      4.68 o 
   9   1  13       10.16       18.71      4.68 o 
  10   1  13        7.38        6.38      4.25 o 
 -13   2  13       17.00       19.45      3.76 o 
 -12   2  13       16.35       16.67      6.23 o 
 -11   2  13        0.25        0.00      3.31 o 
 -10   2  13       73.28       90.57      4.58 o 
  -9   2  13       22.15       30.16      3.70 o 
  -8   2  13       44.57       46.96      3.74 o 
  -7   2  13      103.75      102.08      4.55 o 
  -6   2  13       43.29       43.98      3.59 o 
  -5   2  13      100.46       91.86      4.30 o 
  -4   2  13      105.87      115.34      6.09 o 
  -3   2  13       69.24       55.61     10.63 o 
  -2   2  13       20.20       21.28      5.53 o 
  -1   2  13        8.87        4.97      2.96 o 
   0   2  13       86.95       91.37      4.48 o 
   1   2  13      102.97      101.41      6.59 o 
   2   2  13      111.31      124.74      4.48 o 
   3   2  13        7.62       12.33      4.68 o 
   4   2  13       67.11       63.77      6.38 o 
   5   2  13       69.57      111.82      7.23 o 
   6   2  13        0.58        5.10      4.25 o 
   7   2  13        6.43        1.70      4.25 o 
   8   2  13        1.83        0.00      3.83 o 
   9   2  13       36.42       35.71      5.53 o 
 -12   3  13        9.17        8.79      3.35 o 
 -11   3  13        7.20        8.82      3.25 o 
 -10   3  13        2.95        0.00      3.73 o 
  -9   3  13        2.41        3.45      5.10 o 
  -8   3  13       16.94       16.61      4.00 o 
  -7   3  13       75.66       76.50      3.98 o 
  -6   3  13        4.95        3.68      2.84 o 
  -5   3  13        1.29        1.75      2.75 o 
  -4   3  13      200.58      212.02      7.47 o 
  -3   3  13        3.74        6.28      2.56 o 
  -2   3  13       28.95       19.47      3.09 o 
  -1   3  13        0.01        0.00      2.51 o 
   0   3  13       24.00       14.78      2.83 o 
   1   3  13       24.76       34.44      5.53 o 
   2   3  13       12.04        0.00      4.68 o 
   3   3  13       15.58       20.83      5.10 o 
   4   3  13      115.40      124.16      8.08 o 
   5   3  13        4.71        8.08      4.68 o 
   6   3  13       22.77        3.83      4.68 o 
   7   3  13       16.62       14.03      5.10 o 
   8   3  13        7.08       25.93      5.53 o 
   9   3  13        2.11        9.35      4.68 o 
 -11   4  13       89.01       90.99      6.11 o 
 -10   4  13       36.49       43.20      4.06 o 
  -9   4  13        2.98        2.86      2.92 o 
  -8   4  13        0.59        0.00      3.23 o 
  -7   4  13       12.61       18.74      5.02 o 
  -6   4  13        1.83        2.23      2.75 o 
  -5   4  13        3.02        5.90      2.75 o 
  -4   4  13       44.76       36.23      3.25 o 
  -3   4  13      303.39      309.53      9.20 o 
  -2   4  13       45.84       51.84      3.35 o 
  -1   4  13      119.73      140.52      5.16 o 
   0   4  13       11.46        5.23      2.92 o 
   1   4  13       96.27       87.59      7.65 o 
   2   4  13       32.54       58.24      6.80 o 
   3   4  13       51.83       45.49      6.38 o 
   4   4  13       15.94        8.50      5.10 o 
   5   4  13        2.86        3.83      4.68 o 
   6   4  13       44.07       70.57      7.23 o 
   7   4  13        0.99        3.83      4.68 o 
   8   4  13       19.28       15.30      5.53 o 
 -10   5  13       26.89       30.25      4.48 o 
  -9   5  13      105.17      121.02      6.11 o 
  -8   5  13        3.44        8.78      3.06 o 
  -7   5  13       30.46       33.63      3.49 o 
  -6   5  13       30.18       43.08      3.50 o 
  -5   5  13       12.26       14.19      2.81 o 
  -4   5  13       14.05        7.99      3.75 o 
  -3   5  13       67.74       75.86      4.50 o 
  -2   5  13        0.27        0.00      2.77 o 
  -1   5  13       28.42       28.76      3.59 o 
   0   5  13        0.75        3.88      3.02 o 
   1   5  13       22.11       15.36      4.40 o 
   2   5  13        2.60        3.40      3.61 o 
   3   5  13       13.89        6.80      5.53 o 
   4   5  13       29.49        9.35      5.53 o 
   5   5  13        5.10        8.93      5.53 o 
   6   5  13        0.42        0.00      4.68 o 
   7   5  13        8.28        2.98      5.53 o 
  -8   6  13        8.59        4.00      3.57 o 
  -7   6  13        0.42        2.16      3.46 o 
  -6   6  13        1.82        0.00      5.53 o 
  -5   6  13        1.83        0.00      3.17 o 
  -4   6  13       41.81       47.77      4.09 o 
  -3   6  13       28.85       24.05      3.59 o 
  -2   6  13        2.98        4.81      3.44 o 
  -1   6  13       52.76       51.45      5.11 o 
   0   6  13       41.33       63.43      5.25 o 
   1   6  13        0.33        0.73      3.75 o 
   2   6  13       11.11       13.90      4.05 o 
   3   6  13       29.24       37.21      4.81 o 
   4   6  13        0.44        0.00      3.61 o 
   5   6  13       53.15       61.65      7.65 o 
  -4   7  13        2.43        2.13      5.95 o 
  -3   7  13        3.93        0.43      5.53 o 
  -2   7  13        0.05        0.00      3.45 o 
  -1   7  13       39.87       61.28      5.41 o 
   0   7  13       14.60       27.92      5.53 o 
   1   7  13        0.18        2.36      3.75 o 
 -11   0  14        1.56        0.00      5.95 o 
 -10   0  14        2.53       18.71      5.95 o 
  -9   0  14      106.40       99.07      8.08 o 
  -8   0  14      409.89      359.01     13.19 o 
  -7   0  14        4.92        6.38      5.10 o 
  -6   0  14        7.41        0.43      4.68 o 
  -5   0  14        2.48        0.85      5.10 o 
  -4   0  14      763.55      667.76     18.30 o 
  -3   0  14       75.93       99.49      7.23 o 
  -2   0  14        0.93        5.10      4.68 o 
  -1   0  14       10.28        0.43      4.25 o 
   0   0  14       25.46       73.55      6.38 o 
   1   0  14      134.90      127.14      7.23 o 
   2   0  14      161.45       97.38      6.80 o 
   3   0  14       47.90       68.02      5.53 o 
   4   0  14      119.13      118.63      6.80 o 
   5   0  14       29.91       31.04      4.68 o 
   6   0  14       48.57       29.34      4.68 o 
   7   0  14      181.28      179.87      7.65 o 
 -11   1  14        0.00        0.00      3.02 o 
 -10   1  14       12.29        7.62      3.27 o 
  -9   1  14       20.74       45.87      3.93 o 
  -8   1  14       12.14        2.79      3.45 o 
  -7   1  14       14.41       26.03      4.68 o 
  -6   1  14       31.34       24.46      3.91 o 
  -5   1  14        0.73        0.24      3.83 o 
  -4   1  14        4.41        0.00      2.84 o 
  -3   1  14      190.03      152.10      5.86 o 
  -2   1  14       74.86       52.66      4.18 o 
  -1   1  14       22.54       22.01      3.57 o 
   0   1  14       32.43       60.58      4.18 o 
   1   1  14        3.85        4.72      2.84 o 
   2   1  14      285.44      415.43     13.61 o 
   3   1  14       38.28       51.62      3.57 o 
   4   1  14        5.94        0.00      2.54 o 
   5   1  14       19.74       43.79      5.10 o 
   6   1  14       13.65        1.70      4.25 o 
   7   1  14        9.82        0.00      4.25 o 
   8   1  14        7.19        8.93      4.25 o 
 -11   2  14        5.39        0.46      5.32 o 
 -10   2  14       40.50       39.74      5.77 o 
  -9   2  14       53.55       54.15      4.06 o 
  -8   2  14       12.93       15.52      3.17 o 
  -7   2  14       62.68       59.10      4.81 o 
  -6   2  14        0.08        0.00      2.75 o 
  -5   2  14       70.34       91.21      5.25 o 
  -4   2  14       11.80       10.42      4.04 o 
  -3   2  14      504.11      561.57     11.51 o 
  -2   2  14      114.86       99.34      5.20 o 
  -1   2  14       15.23        0.00      2.75 o 
   0   2  14       23.77        7.65      3.06 o 
   1   2  14      163.61      190.94      6.03 o 
   2   2  14       52.32       72.34     11.27 o 
   3   2  14       46.55      120.74      8.08 o 
   4   2  14        0.26       11.90      4.68 o 
   5   2  14        9.72       15.30      5.10 o 
   6   2  14        1.01        0.00      3.83 o 
   7   2  14       11.06       45.91      5.95 o 
   8   2  14        0.05        0.00      4.25 o 
 -10   3  14       22.56       14.81      3.49 o 
  -9   3  14        8.75        7.58      3.23 o 
  -8   3  14       28.29       33.22      3.67 o 
  -7   3  14       31.52       36.35      3.67 o 
  -6   3  14        0.13        0.00      2.77 o 
  -5   3  14       54.82       48.41      3.63 o 
  -4   3  14        1.90        4.21      2.88 o 
  -3   3  14       70.83       86.99      4.70 o 
  -2   3  14      137.42      135.09      5.50 o 
  -1   3  14       21.96       46.75      3.77 o 
   0   3  14        0.00        0.43      4.68 o 
   1   3  14        0.01        0.00      5.10 o 
   2   3  14       30.60       49.32      5.95 o 
   3   3  14       33.93       28.06      5.53 o 
   4   3  14        9.63        0.00      4.68 o 
   5   3  14       15.38       62.07      6.80 o 
   6   3  14       27.82       52.72      6.80 o 
   7   3  14        4.08        0.00      5.10 o 
  -9   4  14       11.84       17.36      3.44 o 
  -8   4  14       15.07       21.00      3.75 o 
  -7   4  14        0.10        0.00      4.20 o 
  -6   4  14       53.72       61.81      3.94 o 
  -5   4  14       96.47       98.14      4.57 o 
  -4   4  14        2.37        0.00      2.62 o 
  -3   4  14      155.95      151.52      4.94 o 
  -2   4  14      577.84      748.52     20.42 o 
  -1   4  14       70.18       60.28      5.25 o 
   0   4  14        5.43        2.98      5.10 o 
   1   4  14       43.71       89.28      8.08 o 
   2   4  14       56.41       42.52      6.38 o 
   3   4  14       95.50      135.21      8.93 o 
   4   4  14        9.04       13.18      5.10 o 
   5   4  14        0.70        0.00      4.68 o 
   6   4  14       35.01       61.22      7.23 o 
  -7   5  14        1.95        0.00      3.00 o 
  -6   5  14       28.32       21.21      3.25 o 
  -5   5  14      114.88      120.56      6.61 o 
  -4   5  14        0.39        0.00      3.75 o 
  -3   5  14        6.61       13.18      4.21 o 
  -2   5  14       44.21       34.29      7.23 o 
  -1   5  14       23.87       34.52      4.65 o 
   0   5  14       28.45       53.05      5.95 o 
   1   5  14       79.71       91.41      8.50 o 
   2   5  14        9.65        4.25      5.53 o 
   3   5  14       13.57        2.98      5.53 o 
   4   5  14       20.71       38.69      6.80 o 
  -4   6  14       63.63       70.00      6.16 o 
  -3   6  14      108.02      139.08      8.08 o 
  -2   6  14        7.71        4.74      5.10 o 
  -1   6  14        4.20        0.00      3.87 o 
   0   6  14       62.21       71.91      6.59 o 
   1   6  14       92.61       97.63      6.31 o 
  -9   1  15        1.54        0.00      3.61 o 
  -8   1  15        2.40        0.21      7.44 o 
  -7   1  15       22.90       16.77      4.05 o 
  -6   1  15       17.65       17.24      3.91 o 
  -5   1  15        4.17        3.71      3.75 o 
  -4   1  15        7.88        7.21      5.31 o 
  -3   1  15        4.95        0.00      5.31 o 
  -2   1  15       23.67       17.06      6.16 o 
  -1   1  15       37.39       26.44      3.68 o 
   0   1  15       61.22       63.79      6.59 o 
   1   1  15       12.98        1.62      5.10 o 
   2   1  15       10.03       28.51      3.45 o 
   3   1  15      103.27      100.09      4.78 o 
   4   1  15        0.07       16.58      4.68 o 
   5   1  15        3.38       11.90      4.68 o 
   6   1  15       31.02       18.71      4.68 o 
  -9   2  15        2.99        0.00      3.27 o 
  -8   2  15        5.08        3.08      3.75 o 
  -7   2  15       23.50        6.80      7.65 o 
  -6   2  15        2.50        1.56      3.57 o 
  -5   2  15        4.79        3.51      3.45 o 
  -4   2  15        3.98        0.64      4.46 o 
  -3   2  15       10.22       11.31      3.45 o 
  -2   2  15       12.27        9.74      4.04 o 
  -1   2  15        0.01        0.00      3.06 o 
   0   2  15       26.11        7.90      3.06 o 
   1   2  15       27.80       39.64      3.68 o 
   2   2  15        8.10       10.63      5.53 o 
   3   2  15        4.43        1.28      4.68 o 
   4   2  15        7.06        0.00      4.68 o 
   5   2  15       57.09       80.35      7.23 o 
  -8   3  15       39.50       64.89      6.58 o 
  -7   3  15       95.74       96.04      4.94 o 
  -6   3  15        0.09        0.00      2.86 o 
  -5   3  15        5.27        0.00      4.46 o 
  -4   3  15        7.56        0.00      3.27 o 
  -3   3  15        3.01        9.37      3.37 o 
  -2   3  15      109.95      124.43      5.41 o 
  -1   3  15      131.30      164.13     10.20 o 
   0   3  15       37.97       40.39      6.38 o 
   1   3  15       24.07       23.81      5.95 o 
   2   3  15        4.81        0.00      5.10 o 
   3   3  15        3.14       20.41      5.53 o 
   4   3  15      104.82      138.61      8.93 o 
  -6   4  15        0.28        0.00      3.00 o 
  -5   4  15       14.41        6.28      3.33 o 
  -4   4  15       11.35        4.85      2.93 o 
  -3   4  15       13.28       10.20      5.95 o 
  -2   4  15        3.83        0.00      5.10 o 
  -1   4  15       11.56       10.63      6.38 o 
   0   4  15       14.84        0.43      5.53 o 
   1   4  15        0.25        2.98      5.10 o 
   2   4  15       18.39       24.66      5.95 o 
   3   4  15       73.01       73.13      8.08 o 
  -6   0  16       52.19       61.65      7.23 o 
  -5   0  16       52.93       44.22      6.38 o 
  -4   0  16      122.57      218.12     10.63 o 
  -3   0  16       76.64       54.85      6.80 o 
  -2   0  16       20.72        9.78      5.10 o 
  -1   0  16       77.07      105.87      7.65 o 
   0   0  16      188.15      187.10      9.35 o 
   1   0  16        2.68        0.00      4.68 o 
   2   0  16      104.71      141.58      8.08 o 
   3   0  16       17.24       22.96      5.10 o 
  -6   1  16        5.36        1.64      3.87 o 
  -5   1  16        3.82       11.90      3.91 o 
  -4   1  16        0.02        0.00      3.31 o 
  -3   1  16        5.01        0.09      3.45 o 
  -2   1  16        0.06        2.44      3.57 o 
  -1   1  16        1.70        1.66      3.45 o 
   0   1  16       84.44       88.30      5.08 o 
   1   1  16       12.14       31.32      3.87 o 
   2   1  16        0.17        0.00      2.96 o 
  -5   2  16        1.42        0.00      5.74 o 
  -4   2  16       23.19       19.72      5.10 o 
  -3   2  16        0.09        0.00      3.27 o 
  -2   2  16       74.95       72.37      5.01 o 
  -1   2  16        3.08        1.66      6.80 o 
   0   2  16        5.30       52.72      4.17 o 
   1   2  16       63.69       20.83      5.95 o 
  -2   3  16        9.17        6.38      5.53 o 
  -1   3  16       55.65       53.57      7.23 o 
                                                 
